# Supplementary material for: Rare Freshwater Ciliate Paramecium chlorelligerum Kahl, 1935 and Its Macronuclear Symbiotic Bacterium “Candidatus Holospora parva”
Source: PLoS One. 2016 Dec 16;11(12):e0167928. doi: 10.1371/journal.pone.0167928 (PMC5161471; doi:10.1371/journal.pone.0167928)
Supplement: S1 Alignment — 34 sequences of ciliates belonging to the order Peniculida were aligned to perform phylogenetical analysis of Paramecium chlorelligerum. The resulting 1646 nucleotides columns are presented here. (S1 Alignment) (TXT) [file pone.0167928.s001.txt]

#NEXUS
[/Users/Oli/.arb_tmp/tmp/gde1271_0 -- data title]

[Name: Pa1Bur37          Len:  1646  Check:  CA2E18A]
[Name: Pa1Mul41          Len:  1646  Check: 1CBB6545]
[Name: Pa1Polyc          Len:  1646  Check: 97232AAA]
[Name: Pa1Putri          Len:  1646  Check:  F2225A0]
[Name: FroMagna          Len:  1646  Check: 500003C6]
[Name: FroVerna          Len:  1646  Check: 10BE67D4]
[Name: ZZZDohr3          Len:  1646  Check: 5F81E995]
[Name: FroDidie          Len:  1646  Check: 83972F49]
[Name: Pa1Dub10          Len:  1646  Check: 2A9E6E0C]
[Name: S0Hsg110          Len:  1646  Check: B3FB36CC]
[Name: ParJenni          Len:  1646  Check: 31E0E605]
[Name: ParPrima          Len:  1646  Check: 62C32340]
[Name: ParWoodr          Len:  1646  Check: A7346EDA]
[Name: ParChlor          Len:  1646  Check: E0AE6502]
[Name: ParTetra          Len:  1646  Check: E8E7E7F9]
[Name: ParSchew          Len:  1646  Check: 2B73052C]
[Name: ParMulti          Len:  1646  Check: 1A31D16A]
[Name: ParMult2          Len:  1646  Check: 39D0C9E6]
[Name: ParCalki          Len:  1646  Check: FF75A9F7]
[Name: ParCalk2          Len:  1646  Check: FF75A9F7]
[Name: ParBuets          Len:  1646  Check: 17C84930]
[Name: ParNeph2          Len:  1646  Check:   E8DD63]
[Name: ParCaud2          Len:  1646  Check: 9BDC0AA7]
[Name: ParMult3          Len:  1646  Check: 8AB95BB4]
[Name: ParNeph3          Len:  1646  Check:   E8DD63]
[Name: ParBurs2          Len:  1646  Check:  54EDD26]
[Name: ParBurs3          Len:  1646  Check: EA27554F]
[Name: ParBurs4          Len:  1646  Check: 4E119F05]
[Name: ParCaud3          Len:  1646  Check: 9BDC0AA7]
[Name: ParCaud4          Len:  1646  Check: 9BDC0AA7]
[Name: ParDubo2          Len:  1646  Check: 2A9E6E0C]
[Name: ParDubo3          Len:  1646  Check: 2A9E6E0C]
[Name: FroParam          Len:  1646  Check: 93F9B0EA]
[Name: FroLeuca          Len:  1646  Check:  2CF9758]


begin data;
 dimensions ntax=34 nchar=1646;
 format datatype=rna interleave=yes missing=. gap=-;
  matrix
 Pa1Bur37  UUAAAACAGUUAUAGUUUAU UUGAUAAUG-AAUU-UACAU GGAUAACCGUGGUAAUUCUA GAGCUAAUACAUGCAUAAAA UCCCGAC--UUAC-GAAGGG
 Pa1Mul41  UUAAAACAGUUAUAGUUUAU UUGAUAGUGCAAAU-UACAU GGAUAACCGUGGUAAUUCUA GAGCUAAUACAUGCGCAAAU ACCGGAC-G-CAA-GAAUGG
 Pa1Polyc  UUAAAACAGUUAUAGUUUAU UUGAUAAUA-AAAUUUACAU GGAUAACCGUGGUAAUUCUA GAGCUAAUACAUGCGCAAAC ACCCAAC--UCAC-GAAAGG
 Pa1Putri  UUAAAACAGUUAUAGUUUAU UUGAUAGUG-UCAU-UACAU GGAUAACCGUGGUAAUUCUA GAGCUAAUACAUGCGCAAAU GCCCAAC--UCAC-GAAGGG
 FroMagna  UUAAAACAGUUAUAGUUUAU UUGAUAGUA--UUU-UACAU GGAUAACCGUGGUAAUUCUA GGGCUAAUACAUGCGCAAAG ACCUGAC--UUAC-GAAAGG
 FroVerna  UUAAAACAGUUAUAGUUUAU UUGAUAGUA--ACU-UACAU GGAUAACCGUGGUAAUUCUA GGGCUAAUACAUGCGCAAAA ACCUGAA--UC-U-GUAGGG
 ZZZDohr3  UUAAAACAGUUAUAGUUUAU UUGAUAGUG-CAUU-UACAU GGAUAACCGUGGUAAUUCUA GGGCUAAUACAUGCGUUAAG GCCUGAC--UC-U-GAAGGG
 FroDidie  UUAAAACAGUUAUAGUUUAU UUGAUAGUA-AAAU-UACAU GGAUAACCGUGGUAAUUCUA GAGCUAAUACAUGCGCAAAG GCCCG----UU-U--AA-GG
 Pa1Dub10  UUAAAACAGUUAUAGUUUAU UUGAUAGUG-UUUU-UACAU GGAUAACCGUGGUAAUUCUA GAGCUAAUACAUGCGCAAAU ACCCGAC--UCAC-GAAGGG
 S0Hsg110  UUAAAACAGUUAUAGUUUAU UUGAUAUUGCAAAU-UAUAU GGAUAACCGUAGUAAUUCUA GAGCUAAUACAUGCGCAAAU ACUCAACUGUCAUGGACGAG
 ParJenni  UUAAAACAGUUAUAGUUUAU UUGAUAGUGCAAAU-UACAU GGAUAACCGUGGUAAUUCUA GAGCUAAUACAUGCGCAAAU ACCGGAC-G-CAA-GAAUGG
 ParPrima  UUAAAACAGUUAUAGUUUAU UUGAUAGUGCAAAU-UACAU GGAUAACCGUGGUAAUUCUA GAGCUAAUACAUGCGCAAAU ACCGGAC-G-CAA-GAAUGG
 ParWoodr  UUAAAACAGUUAUAGUUUAU UUGAUAGUGCACAU-UACAU GGAUAACCGUGGUAAUUCUA GAGCUAAUACAUGCGCAAAU ACCUGAC--UCAC-GAAAGG
 ParChlor  UUAAAACAGUUAUAGUUUAU UUGAUAUUGCAAAU-UAUAU GGAUAACCGUAGUAAUUCUA GAGCUAAUACAUGCGCAAAU ACUCAACUGUCAUGGACGAG
 ParTetra  UUAAAACAGUUAUAGUUUAU UUGAUAGUGCAAAU-UACAU GGAUAACCGUGGUAAUUCUA GAGCUAAUACAUGCGCAAAU ACCGGAC-G-CAA-GAAUGG
 ParSchew  UUAAAACAGUUAUAGUUUAU UUGAUAGUGCA-AU-UACAU GGAUAACCGUGGUAAUUCUA GAGCUAAUACAUGCGCAAAU ACCGGAC-G-CAA-GAAUGG
 ParMulti  UUAAAACAGUUAUAGUUUAU UUGAUAGUGCAAAU-UACAU GGAUAACCGUGGUAAUUCUA GAGCUAAUACAUGCGCAAAU ACCGGAC-G-CAA-GAAUGG
 ParMult2  UUAAAACAGUUAUAGUUUAU UUGAUAGUGCAAAU-UACAU GGAUAACCGUGGUAAUUCUA GAGCUAAUACAUGCGCAAAU ACCGGAC-G-CAA-GAAUGG
 ParCalki  UUAAAACAGUUAUAGUUUAU UUGAUAGUGCAAAU-UACAU GGAUAACCGUGGUAAUUCUA GAGCUAAUACAUGCGUAAAU ACCUGAA--U-AU-GUAAGG
 ParCalk2  UUAAAACAGUUAUAGUUUAU UUGAUAGUGCAAAU-UACAU GGAUAACCGUGGUAAUUCUA GAGCUAAUACAUGCGUAAAU ACCUGAA--U-AU-GUAAGG
 ParBuets  UUAAAACAGUUAUAGUUUAU UUGAUAGUG-UUUU-UACAU GGAUAACCGUGGUAAUUCUA GAGCUAAUACAUGCGUAAAU ACCCCUC--UCAC-GAAGGG
 ParNeph2  UUAAAACAGUUAUAGUUUAU UUGAUAGUGCACAU-UACAU GGAUAACCGUGGUAAUUCUA GAGCUAAUACAUGCGCAAAU ACCUGAC--UCAC-GAAAGG
 ParCaud2  UUAAAACAGUUAUAGUUUAU UCGAUAGUGCACAU-UACAU GGAUAACCGUGGUAAUUCUA GAGCUAAUACAUGCGCAAAU ACCGGAC-G-CAA-GAAUGG
 ParMult3  UUAAAACAGUUAUAGUUUAU UUGAUAGUGCAAAU-UACAU GGAUAACCGUGGUAAUUCUA GAGCUAAUACAUGCGCAAAU ACCGGAC-G-CAA-GAAUGG
 ParNeph3  UUAAAACAGUUAUAGUUUAU UUGAUAGUGCACAU-UACAU GGAUAACCGUGGUAAUUCUA GAGCUAAUACAUGCGCAAAU ACCUGAC--UCAC-GAAAGG
 ParBurs2  UUAAAACAGUUAUAGUUUAU UUGAUAAUG-AAAU-UACAU GGAUAACCGUGGUAAUUCUA GAGCUAAUACAUGCAUAAAA UCCCGAC--UUAC-GAAGGG
 ParBurs3  UUAAAACAGUUAUAGUUUAU UUGAUAAUG-AAAU-UACAU GGAUAACCGUGGUAAUUCUA GAGCUAAUACAUGCAUAAAA UCCCGAC--UUAC-GAAGGG
 ParBurs4  UUAAAACAGUUAUAGUUUAU UUGAUAAUG-AAAU-CACAU GGAUAACCGUGGUAAUUCUA GAGCUAAUACAUGCAUCAAA UCCCGAC--UUAC-GAAGGG
 ParCaud3  UUAAAACAGUUAUAGUUUAU UCGAUAGUGCACAU-UACAU GGAUAACCGUGGUAAUUCUA GAGCUAAUACAUGCGCAAAU ACCGGAC-G-CAA-GAAUGG
 ParCaud4  UUAAAACAGUUAUAGUUUAU UCGAUAGUGCACAU-UACAU GGAUAACCGUGGUAAUUCUA GAGCUAAUACAUGCGCAAAU ACCGGAC-G-CAA-GAAUGG
 ParDubo2  UUAAAACAGUUAUAGUUUAU UUGAUAGUG-UUUU-UACAU GGAUAACCGUGGUAAUUCUA GAGCUAAUACAUGCGCAAAU ACCCGAC--UCAC-GAAGGG
 ParDubo3  UUAAAACAGUUAUAGUUUAU UUGAUAGUG-UUUU-UACAU GGAUAACCGUGGUAAUUCUA GAGCUAAUACAUGCGCAAAU ACCCGAC--UCAC-GAAGGG
 FroParam  UUAAAACAGUUAUAGUUUAU UUGAUAGUA--ACU-UAAAU GGAUAACCGUGGUAAUUCUA GGGCUAAUACAUGCGCAAAA ACCUGAA--UC-U-GUAGGG
 FroLeuca  UUAAAACAGUUAUAGUUUAU UUGAUAGUA--ACU-UACAU GGAUAACCGUGGUAAUUCUA GGGCUAAUACAUGCGCAAAG ACCCGAC--UC-U-GAAGGG

 Pa1Bur37  GUGCAUUUAUUAGAUUUAAC CA-UCAC-UAGGUGAAUCAU AGUAACUUAUCUGAUCACGC GACAGCGUGACAAAUCAUUC AAGUUUCUGACCUAUCAGCU
 Pa1Mul41  UAGCAUUUAUUAGAUUUAAC CA-UCAC-AUGGUGAAUCAU AGUAACUUAGCUGACCGCGU GUAUACGUGGUAAAUCAUUC AAGUUUCUGCCCUAUCAGCU
 Pa1Polyc  UGGCAUUUAUUAGAUUUUAC CA-UCAC-UUGGUGAAUCAU AGUAACUUAGCAGACCACGC CUAGGUGUGGCUAAUCAUUC AAGUUUCUGCCCUAUCAGCU
 Pa1Putri  CAGCAUUUAUUAGAUUUAAC CA-UCAC-UAGGUGAAUCAU AGUAACUUAUCUAAUCGCGC GAAUGCGUGAUAAAUCAUUC AAGUUUCUGCCCUAUCAGCU
 FroMagna  UUGUAUUUAUUAGAUUUAAC CA-UCAU-UUGGUGAAUCAU AGUAACUGAUCGGAUCGUGC GAUAGCACGAUAAAUCAUUC AAGUUUCUGCCCUAUCAGCU
 FroVerna  UUGUAUUUAUUAGAUUUAAC CA-AUAC-AUGGUGAAUCAU AGUAACUGAUCGGAUCGUGC CAGUGCACGAUAAAUCAUUC AAGUUUCUGCCCUAUCAGCU
 ZZZDohr3  CUGCAUUUAUUAGAUUUAAC CAAU-AA-UUGGUGAAUCAU AGUAACUAAUCGAAUCGCAC GACAGUGUGAUAAAUCAUUC AAGUUUCUGCCCUAUCAGCU
 FroDidie  CUGUAUUUAUUAGAUUUAAC CA-UCAU-UUGGUGAAUCAU AGUAACUUAUCGGAUCGCGC GUAAGCGUGACAAAUCAUUC AAGUUUCUGCCCUAUCAGCU
 Pa1Dub10  UAGCAUUUAUUAGUUUCAAC CA-UCAC-UUGGUGAAUCAU AGUAACUUAGCUGACCGCGC GCAAGCGUGGUAAAUCAUUC AAGUUUCUGCCCUAUCAGCU
 S0Hsg110  UAGCAUUUAUUAGAUUUAAC CA-UCAC-AUGGUGAAUCAU AGUAACUUGGCGGACCUCGC UUCGGCUAGGUAAAUCAUUC AAGUUUCUGCCCUAUCAGCU
 ParJenni  UAGCAUUUAUUAGAUUUAAC CA-UCAC-AUGGUGAAUCAU AGUAACUUAGCUGACCGCGU GUAUACGUGGUAAAUCAUUC AAGUUUCUGCCCUAUCAGCU
 ParPrima  UAGCAUUUAUUAGAUUUAAC CA-UCAC-AUGGUGAAUCAU AGUAACUUAGCUGACCGCGU GUAUACGUGGUAAAUCAUUC AAGUUUCUGCCCUAUCAGCU
 ParWoodr  UAGCAUUUAUUAGAUUUAAC CA-UCAU-AUGGUGAAUCAU AGUAACUUGGCGGACCGCGC UCCGGCGUGGUAAAUCAUUC AAGUUUCUGCCCUAUCAGCU
 ParChlor  UAGCAUUUAUUAGAUUUAAC CA-UCAC-AUGGUGAAUCAU AGUAACUUGGCGGACCUCGC UUCGGCUAGGUAAAUCAUUC AAGUUUCUGCCCUAUCAGCU
 ParTetra  UAGCAUUUAUUAGAUUUAAC CA-UCAC-AUGGUGAAUCAU AGUAACUUAGCUGACCGCGU GUAUACGUGGUAAAUCAUUC AAGUUUCUGCCCUAUCAGCU
 ParSchew  UAGCAUUUAUUAGAUUUAAC CA-UCAC-AUGGUGAAUCAU AGUAACUUAGCUGACCGCGU GUAUACGUGGUAAAUCAUUC AAGUUUCUGCCCUAUCAGCU
 ParMulti  UAGCAUUUAUUAGAUUUAAC CA-UCAC-AUGGUGAAUCAU AGUAACUUAGCUGACCGCGC GCAAGCGUGGUAAAUCAUUC AAGUUUCUGCCCUAUCAGCU
 ParMult2  UAGCAUUUAUUAGAUUUAAC CA-UCAC-AUGGUGAAUCAU AGUAACUUAGCUGACCGCGC GCAAGCGUGGUAAAUCAUUC AAGUUUCUGCCCUAUCAGCU
 ParCalki  UAGCAUUUAUUAGAUUUAAC CA-ACAUUAUGGUGAAUCAU AGUAACUUGGCGGACCGCGC -UAGUCGUGGUAAAUCAUUC AAGUUUCUGCCCUAUCAGCU
 ParCalk2  UAGCAUUUAUUAGAUUUAAC CA-ACAUUAUGGUGAAUCAU AGUAACUUGGCGGACCGCGC -UAGUCGUGGUAAAUCAUUC AAGUUUCUGCCCUAUCAGCU
 ParBuets  UAGCAUUUAUUAGAUUUAAC CU-UCAC-UAGGUGAAUCAU AGUAACUUAUCUGAUCGCGC GACAGCGUGAUAAAUCAUUC AAGUUUCUGCCCUAUCAGCU
 ParNeph2  UAGCAUUUAUUAGAUUUAAC CA-UCAU-AUGGUGAAUCAU AGUAACUUGGCGGACCGCGC UCCGGCGUGGUAAAUCAUUC AAGUUUCUGCCCUAUCAGCU
 ParCaud2  UAGCAUUUAUUAGAUUUAAC CA-UCAC-AUGGUGAAUCAU AGUAACUUGGCUGACCGCGU GUAAACGUGGUAAAUCGUUC AAGUUUCUGCCCUAUCAGCU
 ParMult3  UAGCAUUUAUUAGAUUUAAC CA-UCAU-AUGGUGAAUCAU AGUAACUUAGCUGACCGCGU GCAUACGUGGUAAAUCAUUC AAGUUUCUGCCCUAUCAGCU
 ParNeph3  UAGCAUUUAUUAGAUUUAAC CA-UCAU-AUGGUGAAUCAU AGUAACUUGGCGGACCGCGC UCCGGCGUGGUAAAUCAUUC AAGUUUCUGCCCUAUCAGCU
 ParBurs2  GUGCAUUUAUUAGAUUUAAC CA-UCAC-UAGGUGAAUCAU AGUAACUUAUCUGAUCACGC GUCAGCGUGACAAAUCAUUC AAGUUUCUGACCUAUCAGCU
 ParBurs3  GUGCAUUUAUUAGAUUUAAC CA-UCAC-UAGGUGAAUCAU AGUAACUUAUCUGAUCACGC GACAGCGUGACAAAUCAUUC AAGUUUCUGACCUAUCAGCU
 ParBurs4  GGGCAUUUAUUAGAUUUAAC CA-UCAC-UAGGUGAAUCAU AGUAACUUUUCUGAUCACGC GACAGCGUGACAAAUCAUUC AAGUUUCUGCCCUAUCAGCU
 ParCaud3  UAGCAUUUAUUAGAUUUAAC CA-UCAC-AUGGUGAAUCAU AGUAACUUGGCUGACCGCGU GUAAACGUGGUAAAUCGUUC AAGUUUCUGCCCUAUCAGCU
 ParCaud4  UAGCAUUUAUUAGAUUUAAC CA-UCAC-AUGGUGAAUCAU AGUAACUUGGCUGACCGCGU GUAAACGUGGUAAAUCGUUC AAGUUUCUGCCCUAUCAGCU
 ParDubo2  UAGCAUUUAUUAGUUUCAAC CA-UCAC-UUGGUGAAUCAU AGUAACUUAGCUGACCGCGC GCAAGCGUGGUAAAUCAUUC AAGUUUCUGCCCUAUCAGCU
 ParDubo3  UAGCAUUUAUUAGUUUCAAC CA-UCAC-UUGGUGAAUCAU AGUAACUUAGCUGACCGCGC GCAAGCGUGGUAAAUCAUUC AAGUUUCUGCCCUAUCAGCU
 FroParam  UUGUAUUUAUUAGAUUUAAC CA-AUAC-AUGGUGAAUCAU AGUAACUGAUCGGAUCGUGC AAAUGCACGAUAAAUCAUUC AAGUUUCUGCCCUAUCAGCU
 FroLeuca  UUGUAUUUAUUAGAUUUAAC CA-AUAU-AUGGUGAAUCAU AGUAACUGAUCGGAUCGUGC AAUUGCACGAUAAAUCAUUC AAGUUUCUGCCCUAUCAGCU

 Pa1Bur37  UUCGAUGGUAGUGUAUUGGA CUACCAUGGCAGUCACGGGU AACGGAGAAUUAGGGUUCGA UUCCGGAGAGGGAGCCUGAG AAACGGCUACCACAUCUAAG
 Pa1Mul41  UUCGAUGGUAGUGUAUUGGA CUACCAUGGCAGUCACGGGU AACGGAGAAUUAGGGUUCGA UUCCGGAGAGGGAGCCUGAG AAACGGCUACCACAUCUAAG
 Pa1Polyc  UUCGAUGGUAGUGUAUUGGA CUACCAUGGCAGUCACGGGU AACGGAGAAUUAGGGUUCGA UUCCGGAGAGGGAGCCUGAG AAACGGCUACCACAUCUAAG
 Pa1Putri  UUCGAUGGUAGUGUAUUGGA CUACCAUGGCAGUCACGGGU AACGGAGAAUUAGGGUUCGA UUCCGGAGAGGGAGCCUGAG AAACGGCUACCACAUCUAAG
 FroMagna  UUCGAUGGUAGUGUAUUGGA CUACCAUGGCAGUCACGGGU AACGGAGAAUUAGGGUUCGG UUCCGGAGAGGGAGCCUGAG AAACGGCUACCACAUCUAAG
 FroVerna  UUCGAUGGUAGUGUAUUGGA CUACCAUGGCAGUCACGGGU AACGGAGAAUUAGGGUUCGG UUCCGGAGAGGGAGCCUGAG AAACGGCUACCUCAUCUAAG
 ZZZDohr3  UUCGAUGGUAGUGUAUUGGA CUACCAUGGCAGUCACGGGU AACGGGGAAUUAGGGUUCGA UUCCGGAGAGGGAGCCUGAG AAACGGCUACCACAUCUAAG
 FroDidie  UUCGAUGGUAGUGUAUUGGA CUACCAUGGCAGUCACGGGU AACGGAGAAUUAGGGUUCGA UUCCGGAGAGGGAGCCUGAG AAACGGCUACCACAUCUAAG
 Pa1Dub10  UUCGAUGGUAGUGUAUUGGA CUACCAUGGCAGUCACGGGU AACGGAGAAUUAGGGUUCGA UUCCGGAGAGGGAGCCUGAG AAACGGCUACCACAUCUAAG
 S0Hsg110  UUCGAUGGUAGUGUAUUGGA CUACCAUGGCAGUCACGGGU AACGGAGAAUUAGGGUUCGA UUCCGGAGAGGGAGCCUGAG AAACGGCUACCACAUCUAAG
 ParJenni  UUCGAUGGUAGUGUAUUGGA CUACCAUGGCAGUCACGGGU AACGGAGAAUUAGGGUUCGA UUCCGGAGAGGGAGCCUGAG AAACGGCUACCACAUCUAAG
 ParPrima  UUCGAUGGUAGUGUAUUGGA CUACCAUGGCAGUCACGGGU AACGGAGAAUUAGGGUUCGA UUCCGGAGAGGGAGCCUGAG AAACGGCUACCACAUCUAAG
 ParWoodr  UUCGAUGGUAGUGUAUUGGA CUACCAUGGCAGUCACGGGU AACGGAGAAUUAGGGUUCGA UUCCGGAGAGGGAGCCUGAG AAACGGCUACCACAUCUAAG
 ParChlor  UUCGAUGGUAGUGUAUUGGA CUACCAUGGCAGUCACGGGU AACGGAGAAUUAGGGUUCGA UUCCGGAGAGGGAGCCUGAG AAACGGCUACCACAUCUAAG
 ParTetra  UUCGAUGGUAGUGUAUUGGA CUACCAUGGCAGUCACGGGU AACGGAGAAUUAGGGUUCGA UUCCGGAGAGGGAGCCUGAG AAACGGCUACCACAUCUAAG
 ParSchew  UUCGAUGGUAGUGUAUUGGA CUACCAUGGCAGUCACGGGU AACGGAGAAUUAGGGUUCGA UUCCGGAGAGGGAGCCUGAG AAACGGCUACCACAUCUAAG
 ParMulti  UUCGAUGGUAGUGUAUUGGA CUACCAUGGCAGUCACGGGU AACGGAGAAUUAGGGUUCGA UUCCGGAGAGGGAGCCUGAG AAACGGCUACCACAUCUAAG
 ParMult2  UUCGAUGGUAGUGUAUUGGA CUACCAUGGCAGUCACGGGU AACGGAGAAUUAGGGUUCGA UUCCGGAGAGGGAGCCUGAG AAACGGCUACCACAUCUAAG
 ParCalki  UUCGAUGGUAGUGUAUUGGA CUACCAUGGCAGUCACGGGU AACGGAGAAUUAGGGUUCGA UUCCGGAGAGGGAGCCUGAG AAACGGCUACCACAUCUAAG
 ParCalk2  UUCGAUGGUAGUGUAUUGGA CUACCAUGGCAGUCACGGGU AACGGAGAAUUAGGGUUCGA UUCCGGAGAGGGAGCCUGAG AAACGGCUACCACAUCUAAG
 ParBuets  UUCGAUGGUAGUGUAUUGGA CUACCAUGGCAGUCACGGGU AACGGAGAAUUAGGGUUCGA UUCCGGAGAGGGAGCCUGAG AAACGGCUACCACAUCUAAG
 ParNeph2  UUCGAUGGUAGUGUAUUGGA CUACCAUGGCAGUCACGGGU AACGGAGAAUUAGGGUUCGA UUCCGGAGAGGGAGCCUGAG AAACGGCUACCACAUCUAAG
 ParCaud2  UUCGAAGGUAGUGUAUUGGA CUACCCUUGCUAUCACGGGU AACGGAGAAUUAGGGUUCGA UUCCGGAGAGGGAGCCUGAG AAACGGCUACCACAUCUAAG
 ParMult3  UUCGAUGGUAGUGUAUUGGA CUACCAUGGCAGUCACGGGU AACGGAGAAUUAGGGUUCGA UUCCGGAGAGGGAGCCUGAG AAACGGCUACCACAUCUAAG
 ParNeph3  UUCGAUGGUAGUGUAUUGGA CUACCAUGGCAGUCACGGGU AACGGAGAAUUAGGGUUCGA UUCCGGAGAGGGAGCCUGAG AAACGGCUACCACAUCUAAG
 ParBurs2  UUCGAUGGUAGUGUAUUGGA CUACCAUGGCAGUCACGGGU AACGGAGAAUUAGGGUUCGA UUCCGGAGAGGGAGCCUGAG AAACGGCUACCACAUCUAAG
 ParBurs3  UUCGAUGGUAGUGUAUUGGA CUACCAUGGCAGUCACGGGU AACGGAGAAUUAGGGUUCGA UUCCGGAGAGGGAGCCUGAG AAACGGCUACCACAUCUAAG
 ParBurs4  UUCGAUGGUAGUGUAUUGGA CUACCAUGGCAGUCACGGGU AACGGAGAAUUAGGGUUCGA UUCCGGAGAGGGAGCCUGAG AAACGGCUACCACAUCUAAG
 ParCaud3  UUCGAAGGUAGUGUAUUGGA CUACCCUUGCUAUCACGGGU AACGGAGAAUUAGGGUUCGA UUCCGGAGAGGGAGCCUGAG AAACGGCUACCACAUCUAAG
 ParCaud4  UUCGAAGGUAGUGUAUUGGA CUACCCUUGCUAUCACGGGU AACGGAGAAUUAGGGUUCGA UUCCGGAGAGGGAGCCUGAG AAACGGCUACCACAUCUAAG
 ParDubo2  UUCGAUGGUAGUGUAUUGGA CUACCAUGGCAGUCACGGGU AACGGAGAAUUAGGGUUCGA UUCCGGAGAGGGAGCCUGAG AAACGGCUACCACAUCUAAG
 ParDubo3  UUCGAUGGUAGUGUAUUGGA CUACCAUGGCAGUCACGGGU AACGGAGAAUUAGGGUUCGA UUCCGGAGAGGGAGCCUGAG AAACGGCUACCACAUCUAAG
 FroParam  UUCGAUGGUAGUGUAUUGGA CUACCAUGGCAGUCACGGGU AACGGAGAAUUAGGGUUCGG UUCCGGAGAGGGAGCCUGAG AAACGGCUACCACAUCUAAG
 FroLeuca  UUCGAUGGUAGUGUAUUGGA CUACCAUGGCAGUCACGGGU AACGGAGAAUUAGGGUUCGG UUCCGGAGAGGGAGCCUGAG AAACGGCUACCACAUCUAAG

 Pa1Bur37  GAAGGCAGCAGGCGCGUAAA UUACCCAAUCCCGAUUCGGG GAGGUAGUGACAAGAAAUAA CAACUCGGAUGGUUAU-CCA UUUCGAGAUUGCAAUGAGAU
 Pa1Mul41  GAAGGCAGCAGGCGCGUAAA UUACCCAAUCCCGAUUCGGG GAGGUAGUGACAAGAAAUAG CAACUCGGGCGGUUAU-CCG UUACGGGAUUGCAAUGAGAU
 Pa1Polyc  GAAGGCAGCAGGCGCGUAAA UUACCCAAUCCCAAUUCGGG GAGGUAGUGACAAGAAAUAA CAACUCGAGCGGUUCG-CCG CUUCGGGAUUGCAAUGAGAU
 Pa1Putri  GAAGGCAGCAGGCGCGUAAA UUACCCAAUCCCGAUUCGGG GAGGUAGUGACAAGAAAUAA CGACUCGGGUGGUUUU-CCA CUUCGGGAUUGCAAUGAGAU
 FroMagna  GAAGGCAGCAGGCGCGUAAA UUACCCAAUCCCGAUUCGGG GAGGUAGUGACAAGAAAUAA CAACUUCAGAGGCUCG-CCU CUAGAAGAUUGCAAUGAGAA
 FroVerna  GAAGGCAGCAGGCGCGUAAA UUACCCAAUCCCGAUUCGGG GAGGUAGUGACAAGAAAUAA CAACCUGGGAGGUCUU-CCU CUACAGGAUUGCAAUGAGAA
 ZZZDohr3  GAAGGCAGCAGGCGCGUAAA UUACCCAAUCCCGAUUCGGG GAGGUAGUGACAAGAAAUAA CAACUCGAGUGGUAUU-CCA CUACGAGAUUGCAAUGAGAA
 FroDidie  GAAGGCAGCGGGCGCGUAAA UUACCCAAUCCCGAUUCGGG GAGGUAGUGACAAGAAAUAA CAACUCGAGUGGUUCGUCCA CUACGGGAUUGCAAUGAGAA
 Pa1Dub10  GAAGGCAGCAGGCGCGUAAA UUACCCAAUCCCGAUUCGGG GAGGUAGUGACAAGAAAUAA CAACUCGGGUGGUUUU-CCA CUUCGGGAUUGCAAUGAGAC
 S0Hsg110  GAAGGCAGCAGGCGCGUAAA UUACCCAAUCCCGAUUCGGG GAGGUAGUGACAAGAAAUAA CAACCUGGGUGGUUCG-CCA CUUCGGGAUUGCAAUGAGAU
 ParJenni  GAAGGCAGCAGGCGCGUAAA UUACCCAAUCCCGAUUCGGG GAGGUAGUGACAAGAAAUAG CAACUCGUGCGGGUUU-CCG UUACGGGAUUGCAAUGAGAU
 ParPrima  GAAGGCAGCAGGCGCGUAAA UUACCCAAUCCCGAUUCGGG GAGGUAGUGACAAGAAAUAG CAACUCGUGCGGGUUU-CCG UUACGGGAUUGCAAUGAGAU
 ParWoodr  GAAGGCAGCAGGCGCGUAAA UUACCCAAUCCCAAUUCGGG GAGGUAGUGACAAGAAAUAA CAACCUGAGUGGUUCG-CCA CUUCGGGAUUGCAAUGAGAU
 ParChlor  GAAGGCAGCAGGCGCGUAAA UUACCCAAUCCCGAUUCGGG GAGGUAGUGACAAGAAAUAA CAACCUGGGUGGUUCG-CCA CUUCGGGAUUGCAAUGAGAU
 ParTetra  GAAGGCAGCAGGCGCGUAAA UUACCCAAUCCCGAUUCGGG GAGGUAGUGACAAGAAAUAG CAACUCGUGCGGGUUU-CCG UUACGGGAUUGCAAUGAGAU
 ParSchew  GAAGGCAGCAGGCGCGUAAA UUACCCAAUCCCGAUUCGGG GAGGUAGUGACAAGAAAUAG CAACUCGAGCGGGUUU-CCG UUACGGGAUUGCAAUGAGAU
 ParMulti  GAAGGCAGCAGGCGCGUAAA UUACCCAAUCCCGAUUCGGG GAGGUAGUGACAAGAAAUAG CAACUCGGGCGGUUAU-CCG UUACGGGAUUGCAAUGAGAU
 ParMult2  GAAGGCAGCAGGCGCGUAAA UUACCCAAUCCCGAUUCGGG GAGGUAGUGACAAGAAAUAG CAACUCGUGCGGUUAU-CCG UUACGGGAUUGCAAUGAGAU
 ParCalki  GAAGGCAGCAGGCGCGUAAA UUACCCAAUCCCAAUUCGGG GAGGUAGUGACAAGAAAUAA CGACUCGAGUGGAUUU-CCA CUUCGGGAUUGCAAUGAGAU
 ParCalk2  GAAGGCAGCAGGCGCGUAAA UUACCCAAUCCCAAUUCGGG GAGGUAGUGACAAGAAAUAA CGACUCGAGUGGAUUU-CCA CUUCGGGAUUGCAAUGAGAU
 ParBuets  GAAGGCAGCAGGCGCGUAAA UUACCCAAUCCCGAUUCGGG GAGGUAGUGACAAGAAAUAA CAACUCGGGUGGUUUU-CCA CUUCGGGAUUGCAAUGAGAU
 ParNeph2  GAAGGCAGCAGGCGCGUAAA UUACCCAAUCCCAAUUCGGG GAGGUAGUGACAAGAAAUAA CAACCUGAGUGGUUCG-CCA CUUCGGGAUUGCAAUGAGAU
 ParCaud2  GAAGGCAGCAGGCGCGUAAA UUACCCAAUCCCGAUUCGGG GAGGUAGUGACAAGAAAUAA CAACCUGGGCGGUUUU-CCG UUCCGGGAUUGCAAUGAGAU
 ParMult3  GAAGGCAGCAGGCGCGUAAA UUACCCAAUCCCGAUUCGGG GAGGUAGUGACAAGAAAUAG CAACUCGGGCGGUUAU-CCG UUACGGGAUUGCAAUGAGAU
 ParNeph3  GAAGGCAGCAGGCGCGUAAA UUACCCAAUCCCAAUUCGGG GAGGUAGUGACAAGAAAUAA CAACCUGAGUGGUUCG-CCA CUUCGGGAUUGCAAUGAGAU
 ParBurs2  GAAGGCAGCAGGCGCGUAAA UUACCCAAUCCCGAUUCGGG GAGGUAGUGACAAGAAAUAA CAACUCGGAUGGUUAU-CCA UUUCGAGAUUGCAAUGAGAU
 ParBurs3  GAAGGCAGCAGGCGCGUAAA UUACCCAAUCCCGAUUCGGG GAGGUAGUGACAAGAAAUAA CAACUCGGAUGGUUAU-CCA UUUCGAGAUUGCAAUGAGAU
 ParBurs4  GAAGGCAGCAGGCGCGUAAA UUACCCAAUCCCGAUUCGGG GAGGUAGUGACAAGAAAUAA CAACUCAGAUGGUUAU-CCA UUUUGAGAUUGCAAUGAGAU
 ParCaud3  GAAGGCAGCAGGCGCGUAAA UUACCCAAUCCCGAUUCGGG GAGGUAGUGACAAGAAAUAA CAACCUGGGCGGUUUU-CCG UUCCGGGAUUGCAAUGAGAU
 ParCaud4  GAAGGCAGCAGGCGCGUAAA UUACCCAAUCCCGAUUCGGG GAGGUAGUGACAAGAAAUAA CAACCUGGGCGGUUUU-CCG UUCCGGGAUUGCAAUGAGAU
 ParDubo2  GAAGGCAGCAGGCGCGUAAA UUACCCAAUCCCGAUUCGGG GAGGUAGUGACAAGAAAUAA CAACUCGGGUGGUUUU-CCA CUUCGGGAUUGCAAUGAGAC
 ParDubo3  GAAGGCAGCAGGCGCGUAAA UUACCCAAUCCCGAUUCGGG GAGGUAGUGACAAGAAAUAA CAACUCGGGUGGUUUU-CCA CUUCGGGAUUGCAAUGAGAC
 FroParam  GAAGGCAGCAGGCGCGUAAA UUACCCAAUCCCGAUUCGGG GAGGUAGUGACAAGAAAUAA CAACCUGGGAGGUCUU-CCU CUACAGGAUUGCAAUGAGAA
 FroLeuca  GAAGGCAGCAGGCGCGUAAA UUACCCAAUCCCGAUUCGGG GAGGUAGUGACAAGAAAUAA CAACCUGGGAGAUUUU-UCU CUACAGGAUUGCAAUGAGAA

 Pa1Bur37  AAAUCCAAAAACCUAAGCGA UUAUCAAUUGGAGGGCAAGU CUGGUGCCAGCAGCCGCGGU AAUUCCAGCUCCAAUAGCGU AUACUUAAGUUGUUGCAGUU
 Pa1Mul41  AAGUCCAAAUCCGUAAACGA UUAACAAUUGGAGGGCAAGU CUGGUGCCAGCAGCCGCGGU AAUUCCAGCUCCAAUAGCGU AUACUUAAGUUGUUGCAGUU
 Pa1Polyc  AAGUCUAAAUCCGUAAACGA UUACCAAUUGGAGGGCAAGU CUGGUGCCAGCAGCCGCGGU AAUUCCAGCUCCAAUAGCGU AUACUUAAGUUGUUGCAGUU
 Pa1Putri  AAAUCUAAAAACCUAAACGA UUAACAAUUGGAGGGCAAGU CUGGUGCCAGCAGCCGCGGU AAUUCCAGCUCCAAUAGCGU AUACUUAAGUUGUUGCAGUU
 FroMagna  CAAUUUAAAUCACUUAACGA GGAACAAUUGGAGGGCAAGU CUGGUGCCAGCAGCCGCGGU AAUUCCAGCUCCAAUAGCGU AUACAUAAGUUGUUGCAGUU
 FroVerna  CAAUCUAAAUCACUUAGCGA GGAACAAUUGGAGGGCAAGU CUGGUGCCAGCAGCCGCGGU NNUUCCAGCUCCAAUAGCGU AUACAUAAGUUGUUGCAGUU
 ZZZDohr3  CAAUUUAAAACACUUAACGA GGAACAAUUGGAGGGCAAGU CUGGUGCCAGCAGCCGCGGU AAUUCCAGCUCCAAUAGCGU AUACUUAAGUUGUUGCAGUU
 FroDidie  CAAUCUAAAUCUUUUAACGA GGAACAAUUGGAGGGCAAGU CUGGUGCCAGCAGCCGCGGU AAUUCCAGCUCCAGUAGCGU AUACUUAAGUUGUUGCAGUU
 Pa1Dub10  AAAUCUAAAAACCUUUACGA UUAACAAUUGGAGGGCAAGU CUGGUGCCAGCAGCCGCGGU AAUUCCAGCUCCAAUAGCGU AUACUUAAGUUGUUGCAGUU
 S0Hsg110  AAGUCUAAAUCCGUAAGCGA UUAACAAUUGGAGGGCAAGU CUGGUGCCAGCAGCCGCGGU AAUUCCAGCUCCAAUAGCGU AUACUUAAGUUGUUGCAGUU
 ParJenni  AAGUCCAAAUCCGUAAACGA UUAACAAUUGGAGGGCAAGU CUGGUGCCAGCAGCCGCGGU AAUUCCAGCUCCAAUAGCGU AUACUUAAGUUGUUGCAGUU
 ParPrima  AAGUCCAAAUCCGUAAACGA UUAACAAUUGGAGGGCAAGU CUGGUGCCAGCAGCCGCGGU AAUUCCAGCUCCAAUAGCGU AUACUUAAGUUGUUGCAGUU
 ParWoodr  AAGUCUAAAUCCGUAAGCGA UUACCAAUUGGAGGGCAAGU CUGGUGCCAGCAGCCGCGGU AAUUCCAGCUCCAAUAGCGU AUACUUAAGUUGUUGCAGUU
 ParChlor  AAGUCUAAAUCCGUAAGCGA UUAACAAUUGGAGGGCAAGU CUGGUGCCAGCAGCCGCGGU AAUUCCAGCUCCAAUAGCGU AUACUUAAGUUGUUGCAGUU
 ParTetra  AAGUCCAAAUCCGUAAACGA UUAACAAUUGGAGGGCAAGU CUGGUGCCAGCAGCCGCGGU AAUUCCAGCUCCAAUAGCGU AUACUUAAGUUGUUGCAGUU
 ParSchew  AAGUCCAAAUCCGUAAACGA UUAACAAUUGGAGGGCAAGU CUGGUGCCAGCAGCCGCGGU AAUUCCAGCUCCAAUAGCGU AUACUUAAGUUGUUGCAGUU
 ParMulti  AAGUCCAAAUCCGUAAACGA UUAACAAUUGGAGGGCAAGU CUGGUGCCAGCAGCCGCGGU AAUUCCAGCUCCAAUAGCGU AUACUUAAGUUGUUGCAGUU
 ParMult2  AAGUCCAAAUCCGUAAACGA UUAACAAUUGGAGGGCAAGU CUGGUGCCAGCAGCCGCGGU AAUUCCAGCUCCAAUAGCGU AUACUUAAGUUGUUGCAGUU
 ParCalki  AAUUCUAAAAACUUAAACGA UUACCAAUUGGAGGGCAAGU CUGGUGCCAGCAGCCGCGGU AAUUCCAGCUCCAAUAGCGU AUACUUAAGUUGUUGCAGUU
 ParCalk2  AAUUCUAAAAACUUAAACGA UUACCAAUUGGAGGGCAAGU CUGGUGCCAGCAGCCGCGGU AAUUCCAGCUCCAAUAGCGU AUACUUAAGUUGUUGCAGUU
 ParBuets  AAAUCUAAAAACCUAAGCGA UUAACAAUUGGAGGGCAAGU CUGGUGCCAGCAGCCGCGGU AAUUCCAGCUCCAAUAGCGU AUACUUAAGUUGUUGCAGUU
 ParNeph2  AAGUCUAAAUCCGUAAGCGA UUACCAAUUGGAGGGCAAGU CUGGUGCCAGCAGCCGCGGU AAUUCCAGCUCCAAUAGCGU AUACUUAAGUUGUUGCAGUU
 ParCaud2  AAGUCCAAAUCCGUAAACGA UUAACAAUUGGAGGGCAAGU CUGGUGCCAGCAGCCGCGGU AAUUCCAGCUCCAAUAGCGU AUACUUAAGUUGUUGCAGUU
 ParMult3  AAGUCCAAAUCCGUAAACGA UUAACAAUUGGAGGGCAAGU CUGGUGCCAGCAGCCGCGGU AAUUCCAGCUCCAAUAGCGU AUACUUAAGUUGUUGCAGUU
 ParNeph3  AAGUCUAAAUCCGUAAGCGA UUACCAAUUGGAGGGCAAGU CUGGUGCCAGCAGCCGCGGU AAUUCCAGCUCCAAUAGCGU AUACUUAAGUUGUUGCAGUU
 ParBurs2  AAAUCCAAAAACCUAAGCGA UUAUCAAUUGGAGGGCAAGU CUGGUGCCAGCAGCCGCGGU AAUUCCAGCUCCAAUAGCGU AUACUUAAGUUGUUGCAGUU
 ParBurs3  AAAUCCAAAAACCUAAGCGA UUAUCAAUUGGAGGGCAAGU CUGGUGCCAGCAGCCGCGGU AAUUCCAGCUCCAAUAGCGU AUACUUAAGUUGUUGCAGUU
 ParBurs4  AAAUCCAAAAACCUAAGCGA UUAUCAAUUGGAGGGCAAGU CUGGUGCCAGCAGCCGCGGU AAUUCCAGCUCCAAUAGCGU AUACUUAAGUUGUUGCAGUU
 ParCaud3  AAGUCCAAAUCCGUAAACGA UUAACAAUUGGAGGGCAAGU CUGGUGCCAGCAGCCGCGGU AAUUCCAGCUCCAAUAGCGU AUACUUAAGUUGUUGCAGUU
 ParCaud4  AAGUCCAAAUCCGUAAACGA UUAACAAUUGGAGGGCAAGU CUGGUGCCAGCAGCCGCGGU AAUUCCAGCUCCAAUAGCGU AUACUUAAGUUGUUGCAGUU
 ParDubo2  AAAUCUAAAAACCUUUACGA UUAACAAUUGGAGGGCAAGU CUGGUGCCAGCAGCCGCGGU AAUUCCAGCUCCAAUAGCGU AUACUUAAGUUGUUGCAGUU
 ParDubo3  AAAUCUAAAAACCUUUACGA UUAACAAUUGGAGGGCAAGU CUGGUGCCAGCAGCCGCGGU AAUUCCAGCUCCAAUAGCGU AUACUUAAGUUGUUGCAGUU
 FroParam  CAAUCUAAAUCACUUAGCGA GGAACAAUUGGAGGGCAAGU CUGGUGCCAGCAGCCGCGGU AAUUCCAGCUCCAAUAGCGU AUACAUAAGUUGUUGCAGUU
 FroLeuca  CAAUCUAAAUCACUUAGCGA GGAACAAUUGGAGGGCAAGU CUGGUGCCAGCAGCCGCGGU AAUUCCAGCUCCAAUAGCGU AUACAUAAGUUGUUGCAGUU

 Pa1Bur37  AAAAAGCUCGUAGUUGAAAU UCGGUUC-GCCUG------- -GUCCUC-ACGGACAU-CAA UGGCGGACCUCCGCUUACAA -UCUUCCUGAGU-CUAAAAC
 Pa1Mul41  AAAAAGCUCGUAGUUGAAAU UCGAAUC-AGUUACUUGAG- GGCUUAG-GCACUUAU-U-U AGCUGGUUCUCCGUCUACAA UUCCUCUUGGGC-UUUAGGG
 Pa1Polyc  AAAAAGCUCGUAGUUGAAUG UCGAACUUAUCUACGUUGC- GGCUUUCAGUCGUGAC-GUU AGGUAGUUCUCCGUCUGCAA AGCUCCUUGG-CCUUUAAAC
 Pa1Putri  AAAAAGCUCGUAGUUGAAAU UCGAAUU-CGUCACUGAGC- GGCUU---GCCGCGCU-GUU GGCGGGUUCUCCGUCUAUAA -UCUUUUUGCCUUCGCAAGU
 FroMagna  AAAAAGCUCGUAGUUGAACU UCUGAUC-GAGCACAGUCGC GGCUUCA-GCCAGUCU-GUU GUUCGGUCAUCCGUCUGCAA CCCUUCAACGGCCUUCACUG
 FroVerna  AAAAAGCUCGUAGUUGAAGU UCNGCUU-GUGUACAGAUUC GGCCCAC-GUCAGUCU-GCU ACACAGGCAUCCGUCUGCAA CCCUAUCUCGACCUUCACUG
 ZZZDohr3  AAAAAGCUCGUAGUUGAAGU UCGAUUU-AAUCAUAGGUAC GGCUCCUAGUCUACCU-AGU GGUUAGAUCUCCGUCUAUAA ACCUAUAUCGGCCUUCAAUG
 FroDidie  AAAAAGCUCGUAGUUGAAAU UCGAUUU-GGUCGAUGGUAC GGCUCCUUGUCUGCCA-UCU GGCCAAGUCUCCGUCUAUAA ACCUAUAUCGACCUUAACUG
 Pa1Dub10  AAAAAGCUCGUAGUUGAAAG UCGAAUU-AGUCUCGCUGAU GGCUCCA-GUCGUCAC-GUU GGCUGAUUCUCCGUCUAUGA -ACUUCUUGCUCCUUAAAAA
 S0Hsg110  AAAAAGCUCGUAGUUGAAAU UCGGACU-AAUUACUGGAU- GGCUCUC-GUCGUCUU-GUU AAUUGGUUCUCCGUCUAUAA ACUCCUUUGCACUCUCAAAG
 ParJenni  AAAAAGCUCGUAGUUGAAAU UCGAGUC-AGUUACUAGUU- GGCUCUUCGUCAAUUA-GUU AAUUGAUUCUCCGUCUACAA UCCCUUUUGCGC-UUUAGGG
 ParPrima  AAAAAGCUCGUAGUUGAAAU UCGAGUC-AGUUACUAGUU- GGCUUUUCGUCAGUUA-GUU AAUUGAUUCUCCGUCUACAA UCCCUUUUGCGC-UUUAGGG
 ParWoodr  AAAAAGCUCGUAGUUGAAAA UCGAAUC-AGCUUCAUUAU- GGCUUCG-GUCAUACUUGUU AGCUGGUUCUCCGUCUACAA ACCAUUUUGCUCUUUUACGA
 ParChlor  AAAAAGCUCGUAGUUGAAAU UCGGACU-AAUUACUGGAU- GGCUCUC-GUCGUCUU-GUU AAUUGGUUCUCCGUCUAUAA ACUCCUUUGCACUCUCAAAG
 ParTetra  AAAAAGCUCGUAGUUGAAAU UCGAGUC-AGUUACUAGUU- GGCUCUUCGUCAGUUA-GUU AAUUGAUUCUCCGUCUACAA UCCCUUUUGCGC-UUUAGGG
 ParSchew  AAAAAGCUCGUAGUUGAAAU UCGAGUC-UGUUACUAGUU- GGCUUUA-GUCAAUUA-GUC AAUUGAUUCUCCGUCUACAA UCCCUUUUGCGC-UUUAGGG
 ParMulti  AAAAAGCUCGUAGUUGAAAU UCGAAUU-AGCUGAUAGAG- GGCUUA--GGCUAUCU-AGC AGUUGGUUCUCCGUCUACAA UCCCUCUUGGGC-UUCAGGG
 ParMult2  AAAAAGCUCGUAGUUGAAAU UCGAAUU-AGCUGAUAGAA- GGCUUA--GGCUAUCU-AGC AGUUGGUUCUCCGUCUACAA UCCCUCUUGGGC-UUCAGGG
 ParCalki  AAAAAGCUCGUAGUUGAAAU UCGGGUU-AUCUCUAUCAU- GGCUCACGGUCGUGUU-A-G AGGUGAUUCUCCGUCUACAA ACUUCUUUGCUCCUUUAAAC
 ParCalk2  AAAAAGCUCGUAGUUGAAAU UCGGGUU-AUCUCUAUCAU- GGCUCACGGUCGUGUU-A-G AGGUGAUUCUCCGUCUACAA ACUUCUUUGCUCCUUUAAAC
 ParBuets  AAAAAGCUCGUAGUUGAAAU UCGAGUU-AGCCGCAAGUU- GGCAAAU-GCCGCCUU-GUC GGUUGGCUCUCCGUCUAUAA -ACUUCUUGCUCCCUAAAAA
 ParNeph2  AAAAAGCUCGUAGUUGAAAA UCGAAUC-AGCUUCAUUAU- GGCUUCG-GUCAUACUUGUU AGCUGGUUCUCCGUCUACAA ACCUUUUUGCUCUUUUACGA
 ParCaud2  AAAAAGCUCGUAGUUGAAAU UCGAGUC-UAUUGCUGUCU- GGCUUCA-GUCAGGCU-GCU AAUAGGCUCUCCGUCUACAA CCCCUUUCGAGCUCUCACGG
 ParMult3  AAAAAGCUCGUAGUUGAAAU UCGAAUC-AGUUACUUGAG- GGCUUAG-GCACUUAU-U-U AGCUGGUUCUCCGUCUACAA UUCCUCUUGGGC-UUUAGGG
 ParNeph3  AAAAAGCUCGUAGUUGAAAA UCGAAUC-AGCUUCAUUAU- GGCUUCG-GUCAUACUUGUU AGCUGGUUCUCCGUCUACAA ACCUUUUUGCUCUUUUACGA
 ParBurs2  AAAAAGCUCGUAGUUGAAAU UCGGU-----CAGCCU---- GGUCCUC-ACGGACAU-CAA UGGCGGAUCUCCGCUUACAA -UCUACUCGAGC-UUUAAAC
 ParBurs3  AAAAAGCUCGUAGUUGAAAU UCGGU-----CAGCCU---- GGUCCUC-ACGGACAU-CAA UGGCGGAUCUCCGCUUACAA -UCUACUCGAGC-UUUAAAC
 ParBurs4  AAAAAGCUCGUAGUUGAAAU UCGGU---------CU---- GCCAGUCUUCGGACAU-CA- UGGCGGAUCUCCGCUUACAA -UCUACUCGAGC-UUUAAAC
 ParCaud3  AAAAAGCUCGUAGUUGAAAU UCGAGUC-UAUUGCUGUCU- GGCUUCA-GUCAGGCU-GCU AAUAGGCUCUCCGUCUACAA CCCCUUUCGAGCUCUCACGG
 ParCaud4  AAAAAGCUCGUAGUUGAAAU UCGAGUC-UAUUGCUGUCU- GGCUUCA-GUCAGGCU-GCU AAUAGGCUCUCCGUCUACAA CCCCUUUCGAGCUCUCACGG
 ParDubo2  AAAAAGCUCGUAGUUGAAAG UCGAAUU-AGUCUCGCUGAU GGCUCCA-GUCGUCAC-GUU GGCUGAUUCUCCGUCUAUGA -ACUUCUUGCUCCUUAAAAA
 ParDubo3  AAAAAGCUCGUAGUUGAAAG UCGAAUU-AGUCUCGCUGAU GGCUCCA-GUCGUCAC-GUU GGCUGAUUCUCCGUCUAUGA -ACUUCUUGCUCCUUAAAAA
 FroParam  AAAAAGCUCGUAGUUGAAGU UCUGUCU-GUGUACAGAUUC GGCCCAC-GUCAGUCU-GCU ACACAGAUAUCCGUCUGCAA CCCUAUCUCGGCCUUCACUG
 FroLeuca  AAAAAGCUCGUAGUUGAAGU UCUGCUU-GUGUACAGAUUC GGCCCAC-GUCAGUCU-GCU ACACAGGCAUCCGUCUGCAA CCCUAUAUCGGCCUUAACUG

 Pa1Bur37  C-UU-AGGUUGUAGAGUAGG CAGUUUACCUUGAAAAAAUU AGAGUGUUUCAGGCAGGUUU UCGCCGGAAUACAUUAGCAU GGAAUAAUGGAAUAGGACUU
 Pa1Mul41  UUGC-AGAGGUUUGAGUAGA CAAUUUACCUUGAAAAAAUU AGAGUGUUCCAGGCAGGUUU UCGCCGGAAUACAUUAGCAU GGAAUAAUGGAAUAGGACUG
 Pa1Polyc  GGGCUAAUUUGAUGAGUAGA CAAUUUACCUUGAAAAAAUU AGAGUGUUCCAGGCAGGUCU UAGCCGGAAUACAUUAGCAU GGAAUAAUGGAAUAGGACUU
 Pa1Putri  UGGU-AAGAUGCUGAGUAGA CAAUUUACCUUGAAAAAAUU AGAGUGUUUCAGGCAGGUUU UCGCCGGAAUACAUUAGCAU GGAAUAAUGGAAUAGGACUG
 FroMagna  GUAC-GGGAAGGUGAGUAGA CACUUUACCUUGAAAAAAUU AGAGUGUUUCAGGCAGGUUC UCGCCGGAAUACAUUAGCAU GGAAUAAUGGAAUAGGACUC
 FroVerna  GUUC-GAAUAGAUGAGCAGA CAUCUUACCUUGAAAAAAUU AGAGUGUUUCAGGCAGGUUU ACGCCGGAAUACAUUAGCAU GGAAUAAUGGAAUAGGACUG
 ZZZDohr3  GUUC-GGAUAGGAGAGUAGA UAUUUUACCUUGAAAAAAUU AGAGUGUUUCAGGCAGGUUA UCGCCGGAAUACAUUAGCAU GGAAUAAUGGAAUAGGACUU
 FroDidie  GUUC-GGAUAGGAGAGUAGA CAAUUUACCUUGAAAAAAUU AGAGUGUUUCAGGCAGGUCA UCGCCGGAAUACAUUAGCAU GGAAUAAUGGAAUAGGACUU
 Pa1Dub10  GAAU-AAGAUGUUGAGUAGA CACUUUACCUUGAAAAAAUU AGAGUGUUCCAGGCAGGUUU UCGCCGGAAUACAUUAGCAU GGAAUAAUGGAAUAGGACAC
 S0Hsg110  GUGC-AGCUGAGCGAGUAGA CAAUUUACCUUGAAAAAAUU AGAGUGUUCCAGGCAGGUUU UCGCCGGAAUACAUUAGCAU GGAAUAAUGGAAUAGGACCU
 ParJenni  UUGC-AGCUGGGCGAGUAGA CAAUUUACCUUGAAAAAAUU AGAGUGUUCCAGGCAGGUCU UCGCCGGAAUACAUUAGCAU GGAAUAAUGGAAUAGGACUU
 ParPrima  UUGC-AGCUGGGCGAGUAGA CAAUUUACCUUGAAAAAAUU AGAGUGUUCCAGGCAGGUCU UCGCCGGAAUACAUUAGCAU GGAAUAAUGGAAUAGGACUU
 ParWoodr  GUGC-AGCUUGGAGAGUAGA CAAUUUACCUUGAAAAAAUU AGAGUGUUCCAGGCAGGUCU UCGCCGGAAUACAUUAGCAU GGAAUAAUGGAAUAGGACUA
 ParChlor  GUGC-AGCUGAGCGAGUAGA CAAUUUACCUUGAAAAAAUU AGAGUGUUCCAGGCAGGUUU UCGCCGGAAUACAUUAGCAU GGAAUAAUGGAAUAGGACCU
 ParTetra  UUGC-AGCUGGGCGAGUAGA CAAUUUACCUUGAAAAAAUU AGAGUGUUCCAGGCAGGUCU UCGCCGGAAUACAUUAGCAU GGAAUAAUGGAAUAGGACUU
 ParSchew  UUGC-AGCUGGGCGAGUAGA CAAUUUACCUUGAAAAAAUU AGAGUGUUCCAGGCAGGUCU UCGCCGGAAUACAUUAGCAU GGAAUAAUGGAAUAGGACUU
 ParMulti  UUGC-AGAGGGCUGAGUAGA CAAUUUACCUUGAAAAAAUU AGAGUGUUCCAGGCAGGUUU UCGCCGGAAUACAUUAGCAU GGAAUAAUGGAAUAGGACUU
 ParMult2  UUGC-AGAGGGCUGAGUAGA CAAUUUACCUUGAAAAAAUU AGAGUGUUCCAGGCAGGUUU UCGCCGGAAUACAUUAGCAU GGAAUAAUGGAAUAGGACUU
 ParCalki  GUGC-AGUUUAGCGAGUAGA CAAUUUACCUUGAAAAAAUU AGAGUGUUCCAGGCAGGUUC UCGCCGGAAUACAUUAGCAU GGAAUAAUGGAAAAGGACUC
 ParCalk2  GUGC-AGUUUAGCGAGUAGA CAAUUUACCUUGAAAAAAUU AGAGUGUUCCAGGCAGGUUC UCGCCGGAAUACAUUAGCAU GGAAUAAUGGAAAAGGACUC
 ParBuets  GAGU-AAGAUGAUGAGUAGA CACUUUACCUUGAAAAAAUU AGAGUGUUUCAGGCAGGUUU UCGCCGGAAUACAUUAGCAU GGAAUAAUGGAAUAGGACCG
 ParNeph2  GUGC-AGCUUGGAGAGUAGA CAAUUUACCUUGAAAAAAUU AGAGUGUUCCAGGCAGGUCU UCGCCGGAAUACAUUAGCAU GGAAUAAUGGAAUAGGACUA
 ParCaud2  GUUU-CACUGGGUGAGUAGG CAAUUUACCUUGAAAAAAUU AGAGUGUUCAAAGCAGGCCU U-GCUGGAAUACAUUAGCAU GGAAUAAUGGAAUAGGAUUU
 ParMult3  UUGC-AGAGGUUUGAGUAGA CAAUUUACCUUGAAAAAAUU AGAGUGUUCCAGGCAGGUUU UCGCCGGAAUACAUUAGCAU GGAAUAAUGGAAUAGGACUG
 ParNeph3  GUGC-AGCUUGGAGAGUAGA CAAUUUACCUUGAAAAAAUU AGAGUGUUCCAGGCAGGUCU UCGCCGGAAUACAUUAGCAU GGAAUAAUGGAAUAGGACUA
 ParBurs2  C-UU-GAGUUGUAGAGUAGG CAGUUUACCUUGAAAAAAUU AGAGUGUUUCAGGCAGGUUU UCGCCGGAAUACAUUAGCAU GGAAUAAUGGAAUAGGACUU
 ParBurs3  C-UU-GAGUUGUAGAGUAGG CAGUUUACCUUGAAAAAAUU AGAGUGUUUCAGGCAGGUUU UCGCCGGAAUACAUUAGCAU GGAAUAAUGGAAUAGGACUU
 ParBurs4  C-UU-GAGUUGUAGAGUAGG CAGUUUACCUUGAAAAAAUU AGAGUGUUUCAGGCAGGUUU UCGCCGGAAUACAUUAGCAU GGAAUAAUGGAAUAGGACUU
 ParCaud3  GUUU-CACUGGGUGAGUAGG CAAUUUACCUUGAAAAAAUU AGAGUGUUCAAAGCAGGCCU U-GCUGGAAUACAUUAGCAU GGAAUAAUGGAAUAGGAUUU
 ParCaud4  GUUU-CACUGGGUGAGUAGG CAAUUUACCUUGAAAAAAUU AGAGUGUUCAAAGCAGGCCU U-GCUGGAAUACAUUAGCAU GGAAUAAUGGAAUAGGAUUU
 ParDubo2  GAAU-AAGAUGUUGAGUAGA CACUUUACCUUGAAAAAAUU AGAGUGUUCCAGGCAGGUUU UCGCCGGAAUACAUUAGCAU GGAAUAAUGGAAUAGGACAC
 ParDubo3  GAAU-AAGAUGUUGAGUAGA CACUUUACCUUGAAAAAAUU AGAGUGUUCCAGGCAGGUUU UCGCCGGAAUACAUUAGCAU GGAAUAAUGGAAUAGGACAC
 FroParam  GUUC-GAAUAGAUGAGCAGA CAUCUUACCUUGAAAAAAUU AGAGUGUUUCAGGCAGGUUC ACGCCGGAAUACAUUAGCAU GGAAUAAUGGAAUAGGACUG
 FroLeuca  GUGC-GAGUAGACGAGCAGA CACUUUACCUUGAAAAAAUU AGAGUGUUUCAGGCAGGUUC ACGCCGGAAUACAUUAGCAU GGAAUAAUGGAAUAGGACUG

 Pa1Bur37  UAGCCUGAUGUUGGUUUUU- GGCUAUU-GUAAUGAUUAAU AGGGACAGAUGGGGGCAUUA GUAUUUAAUUGUCAGAGGUG AAAUUCUUGGAUUUAUUAAA
 Pa1Mul41  AGGUCUUUUGUUGGUUUUA- GGAUCUUAGUAAUGAUUAAU AGGGACAGAUGGGGGCAUUA GUAUUUAAUUGUCAGAGGUG AAAUUCUUGGAUUUAUUAAA
 Pa1Polyc  UUAUCCUUUGUUGGUUUGA- GGGUGAGAGUAAUGAUUAAU AGGGACAGAUGGGGGCAUUA GUAUUUAAUUGUCAGAGGUG AAAUUCUUGGAUUUAUUAAA
 Pa1Putri  UGGUCUGUUGUUGGUUUUU- GGACCAUUGUAAUGAUUAAU AGGGACAGAUGGGGGCAUUA GUAUUUAAUUGUCAGAGGUG AAAUUCUUGGAUUUAUUAAA
 FroMagna  UUGUCCUUUGUUGGUUUCG- GGAUAGGAGUAAUGAUUAAU AGGAACAGAUGGGGGCAUUA GUAUUUAAUUGUCAGAGGUG AAAUUCUUGGAUUUAUUAAA
 FroVerna  AUAUCCUUUGUUGGUUUCA- GGAUAUUAGUAAUGAUUAAU AGGAACAGAUGGGGGCAUUA GUAUUUAAUUGUCAGAGGUG AAAUUCUUGGAUUUAUUAAA
 ZZZDohr3  UGGUCUAUUGUUGGUUUCU- GGACCCGAGUAAUGAUUAAU AGGGACAGAUGGGGGCAUUA GUAUUUAAUUGUCAGAGGUG AAAUUCUUGGAUUUAUUAAA
 FroDidie  UGGUCCAUUGUUGGUUUCU- GGACCCGAGUAAUGAUUAAU AGGGACAGAUGGGGGCAUUA GUAUUUAAUUGUCAGAGGUG AAAUUCUUGGAUUUAUUAAA
 Pa1Dub10  UGGUCUGUUGUUGGUUUUU- GGACCAUUGUAAUGAUUAAU AGGGACAGAUGGGGGCAUUA GUAUUUAAUUGUCAGAGGUG AAAUUCUUGGAUUUAUUAAA
 S0Hsg110  UGGUCUUUUGUUGGUUUUA- GGAUUGAAGUAAUGAUUAAU AGGGACAGAUGGGGGCAUUA GUAUUUAAUUGUCAGAGGUG AAAUUCUUGGAUUUAUUAAA
 ParJenni  GGGUCUUUUGUUGGUUUUA- GGACUUAAGUAAUGAUUAAU AGGGACAGAUGGGGGCAUUA GUAUUUAAUUGUCAGAGGUG AAAUUCUUGGAUUUAUUAAA
 ParPrima  GGGUCUUUUGUUGGUUUUA- GGACUUGAGUAAUGAUUAAU AGGGACAGAUGGGGGCAUUA GUAUUUAAUUGUCAGAGGUG AAAUUCUUGGAUUUAUUAAA
 ParWoodr  UGGUCUUUUGUUGGUUUUA- GGGCCAGUGUAAUGAUUAAU AGGGACAGAUGGGGGCAUUA GUAUUUAAUUGUCAGAGGUG AAAUUCUUGGAUUUAUUAAA
 ParChlor  UGGUCUUUUGUUGGUUUUA- GGAUUGAAGUAAUGAUUAAU AGGGACAGAUGGGGGCAUUA GUAUUUAAUUGUCAGAGGUG AAAUUCUUGGAUUUAUUAAA
 ParTetra  GGGUCUUUUGUUGGUUUUA- GGACUUGAGUAAUGAUUAAU AGGGACAGAUGGGGGCAUUA GUAUUUAAUUGUCAGAGGUG AAAUUCUUGGAUUUAUUAAA
 ParSchew  GGGUCUUUUGUUGGUUUUA- GGAUCUAAGUAAUGAUUAAU AGGGACAGAUGGGGGCAUUA GUAUUUAAUUGUCAGAGGUG AAAUUCUUGGAUUUAUUAAA
 ParMulti  AGGUCUUUUGUUGGUUUUA- GGAUCUGAGUAAUGAUUAAU AGGGACAGAUGGGGGCAUUA GUAUUUAAUUGUCAGAGGUG AAAUUCUUGGAUUUAUUAAA
 ParMult2  AGGUCUUUUGUUGGUUUUA- GGAUCUGAGUAAUGAUUAAU AGGGACAGAUGGGGGCAUUA GUAUUUAAUUGUCAGAGGUG AAAUUCUUGGAUUUAUUAAA
 ParCalki  U-AUCCUUUGUUGGUUUCA- GGACAAGAGUAAUGAUUAAU AGGGACAGAUGGGGGCAUUA GUAUUUAAUUGUCAGAGGUG AAAUUCUUGGAUUUAUUAAA
 ParCalk2  U-AUCCUUUGUUGGUUUCA- GGACAAGAGUAAUGAUUAAU AGGGACAGAUGGGGGCAUUA GUAUUUAAUUGUCAGAGGUG AAAUUCUUGGAUUUAUUAAA
 ParBuets  UGGUCUGUUGUUGGUUUUUU GGACCAUUGUAAUGAUUAAU AGGGACAGAUGGGGGCAUUA GUAUUUAAUUGUCAGAGGUG AAAUUCUUGGAUUUAUUAAA
 ParNeph2  UGGUCUUUUGUUGGUUUUA- GGGCCAGUGUAAUGAUUAAU AGGGACAGAUGGGGGCAUUA GUAUUUAAUUGUCAGAGGUG AAAUUCUUGGAUUUAUUAAA
 ParCaud2  UUGCCCUUUGUUGGUUUUA- GGACAGAAAUAAUGAUUAAU AGGGACAGUGGGUGGUAUUA GUAUUUAAUUGUCAGAGGUG AAAUUCUUGGAUUUAUUAAA
 ParMult3  AGGUCUUUUGUUGGUUUUA- GGAUCUUAGUAAUGAUUAAU AGGGACAGAUGGGGGCAUUA GUAUUUAAUUGUCAGAGGUG AAAUUCUUGGAUUUAUUAAA
 ParNeph3  UGGUCUUUUGUUGGUUUUA- GGGCCAGUGUAAUGAUUAAU AGGGACAGAUGGGGGCAUUA GUAUUUAAUUGUCAGAGGUG AAAUUCUUGGAUUUAUUAAA
 ParBurs2  UAGCCUGAUGUUGGUUUUU- GGCUAUU-GUAAUGAUUAAU AGGGACAGAUGGGGGCAUUA GUAUUUAAUUGUCAGAGGUG AAAUUCUUGGAUUUAUUAAA
 ParBurs3  UAGCCUGAUGUUGGUUUUU- GGCUAUU-GUAAUGAUUAAU AGGGACAGAUGGGGGCAUUA GUAUUUAAUUGUCAGAGGUG AAAUUCUUGGAUUUAUUAAA
 ParBurs4  UAGCCUGAUGUUGGUUUUU- GGCUAUU-GUAAUGAUUAAU AGGGACAGAUGGGGGCAUUA GUAUUUAAUUGUCAGAGGUG AAAUUCUUGGAUUUAUUAAA
 ParCaud3  UUGCCCUUUGUUGGUUUUA- GGACAGAAAUAAUGAUUAAU AGGGACAGUGGGUGGUAUUA GUAUUUAAUUGUCAGAGGUG AAAUUCUUGGAUUUAUUAAA
 ParCaud4  UUGCCCUUUGUUGGUUUUA- GGACAGAAAUAAUGAUUAAU AGGGACAGUGGGUGGUAUUA GUAUUUAAUUGUCAGAGGUG AAAUUCUUGGAUUUAUUAAA
 ParDubo2  UGGUCUGUUGUUGGUUUUU- GGACCAUUGUAAUGAUUAAU AGGGACAGAUGGGGGCAUUA GUAUUUAAUUGUCAGAGGUG AAAUUCUUGGAUUUAUUAAA
 ParDubo3  UGGUCUGUUGUUGGUUUUU- GGACCAUUGUAAUGAUUAAU AGGGACAGAUGGGGGCAUUA GUAUUUAAUUGUCAGAGGUG AAAUUCUUGGAUUUAUUAAA
 FroParam  AUAUCCUUUGUUGGUUUCA- GGAUAUUAGUAAUGAUUAAU AGGAACAGAUGGGGGCAUUA GUAUUUAAUUGUCAGAGGUG AAAUUCUUGGAUUUAUUAAA
 FroLeuca  AUAUCCUUUGUUGGUUUCA- GGAUAUUAGUAAUGAUUAAU AGGAACAGAUGGGGGCAUUA GUAUUUAAUUGUCAGAGGUG AAAUUCUUGGAUUUAUUAAA

 Pa1Bur37  GACUAACUUAUGCGAAAGCA UUUGCCAAGGAUGUUUUCAU UAAUCAAGAACGAAAGUUAG GGGAUCAAAGACGAUCAGAU ACCGUCGUAGUCUUAACUAU
 Pa1Mul41  GACUAACUUAUGCGAAAGCA UUUGCCAAGGAUGUUUUCAU UAAUCAAGAACGAAAGUUAG GGGAUCAAAGACGAUCAGAU ACCGUCGUAGUCUUAACUAU
 Pa1Polyc  GACUAACUUAUGCGAAAGCA UUUGCCAAGGAUGUUUUCAU UAAUCAAGAACGAAAGUUAG GGGAUCAAAGACGAUCAGAU ACCGUCGUAGUCUUAACUAU
 Pa1Putri  GACUAACUUAUGCGAAAGCA UCUGCCAAGGAUGUUUUCAU UAAUCAAGAACGAAAGUUAG GGGAUCAAAGACGAUCAGAU ACCGUCGUAGUCUUAACUAU
 FroMagna  GACUAACUAAUGCGAAAGCA UUUGCCAAGGAUGUUUUCAU UAAUCAAGAACGGAAGUUAG GGGAUCAAAGACGAUCAGAU ACCGUCGUAGUCUUAACCAU
 FroVerna  GACUAACUAAUGCGAAAGCA UUUGCCAAGGAUGUUUCCAU UAAUCAAGAACGAAAGUUAG GGGAUCAAAGACGAUCAGAU ACCGUCGUAGUCUUAACUAU
 ZZZDohr3  GACUAACUUAUGCGAAAGCA UUUGCCAAGGAUGUUUUCAU UAAUCAAGAACGAAAGUUAG GGGAUCAAAGACGAUCAGAU ACCGUCGUAGUCUUAACUAU
 FroDidie  GACUAACUUAUGCGAAAGCA UUUGCCAAGGAUGUUUUCAU UAAUCAAGAACGAAAGUUAG GGGAUCAAAGACGAUCAGAU ACCGUCGUAGUCUUAACUAU
 Pa1Dub10  GACUAACUUAUGCGAAAGCA UUUGCCAAGGAUGUUUUCAU UAAUCAAGAACGAAAGUUAG GGGAUCAAAGACGAUCAGAU ACCGUCGUAGUCUUAACUAU
 S0Hsg110  GACUAACUUAUGCGAAAGCA UUUGCCAAGGAUGUUUUCAU UAAUCAAGAACGAAAGUUAG GGGAUCAAAGACGAUCAGAU ACCGUCGUAGUCUUAACUAU
 ParJenni  GACUAACUUAUGCGAAAGCA UUUGCCAAGGAUGUUUUCAU UAAUCAAGAACGAAAGUUAG GGGAUCAAAGACGAUCAGAU ACCGUCGUAGUCUUAACUAU
 ParPrima  GACUAACUUAUGCGAAAGCA UUUGCCAAGGAUGUUUUCAU UAAUCAAGAACGAAAGUUAG GGGAUCAAAGACGAUCAGAU ACCGUCGUAGUCUUAACUAU
 ParWoodr  GACUAACUUAUGCGAAAGCA UUUGCCAAGGAUGUUUUCAU UAAUCAAGAACGAAAGUUAG GGGAUCAAAGACGAUCAGAU ACCGUCGUAGUCUUAACUAU
 ParChlor  GACUAACUUAUGCGAAAGCA UUUGCCAAGGAUGUUUUCAU UAAUCAAGAACGAAAGUUAG GGGAUCAAAGACGAUCAGAU ACCGUCGUAGUCUUAACUAU
 ParTetra  GACUAACUUAUGCGAAAGCA UUUGCCAAGGAUGUUUUCAU UAAUCAAGAACGAAAGUUAG GGGAUCAAAGACGAUCAGAU ACCGUCGUAGUCUUAACUAU
 ParSchew  GACUAACUUAUGCGAAAGCA UUUGCCAAGGAUGUUUCCAU UAAUCAAGAACGAAAGUUAG GGGAUCAAAGACGAUCAGAU ACCGUCGUAGUCUUAACUAU
 ParMulti  GACUAACUUAUGCGAAAGCA UUUGCCAAGGAUGUUUUCAU UAAUCAAGAACGAAAGUUAG GGGAUCAAAGACGAUCAGAU ACCGUCGUAGUCUUAACUAU
 ParMult2  GACUAACUUAUGCGAAAGCA UUUGCCAAGGAUGUUUUCAU UAAUCAAGAACGAAAGUUAG GGGAUCAAAGACGAUCAGAU ACCGUCGUAGUCUUAACUAU
 ParCalki  GACUAACUUAUGCGAAAGCA UUUGCCAAGGAUGUUUUCAU UAAUCAAGAACGAAAGUUAG GGGAUCAAAGACGAUCAGAU ACCGUCGUAGUCUUAACUAU
 ParCalk2  GACUAACUUAUGCGAAAGCA UUUGCCAAGGAUGUUUUCAU UAAUCAAGAACGAAAGUUAG GGGAUCAAAGACGAUCAGAU ACCGUCGUAGUCUUAACUAU
 ParBuets  GACUAACUUAUGCGAAAGCA UUUGCCAAGGAUGUUUUCAU UAAUCAAGAACGAAAGUUAG GGGAUCAAAGACGAUCAGAU ACCGUCGUAGUCUUAACUAU
 ParNeph2  GACUAACUUAUGCGAAAGCA UUUGCCAAGGAUGUUUUCAU UAAUCAAGAACGAAAGUUAG GGGAUCAAAGACGAUCAGAU ACCGUCGUAGUCUUAACUAU
 ParCaud2  GACUAACUUAUGCGAAAGCA UUUACCAAUGAUGUUUUCAU UAAUCAAGAACGAAAGUUAG GGGAUCAAAGACGAUCAGAU ACCGUCGUAGUCUUAACUAU
 ParMult3  GACUAACUUAUGCGAAAGCA UUUGCCAAGGAUGUUUUCAU UAAUCAAGAACGAAAGUUAG GGGAUCAAAGACGAUCAGAU ACCGUCGUAGUCUUAACUAU
 ParNeph3  GACUAACUUAUGCGAAAGCA UUUGCCAAGGAUGUUUUCAU UAAUCAAGAACGAAAGUUAG GGGAUCAAAGACGAUCAGAU ACCGUCGUAGUCUUAACUAU
 ParBurs2  GACUAACUUAUGCGAAAGCA UUUGCCAAGGAUGUUUUCAU UAAUCAAGAACGAAAGUUAG GGGAUCAAAGACGAUCAGAU ACCGUCGUAGUCUUAACUAU
 ParBurs3  GACUAACUUAUGCGAAAGCA UUUGCCAAGGAUGUUUUCAU UAAUCAAGAACGAAAGUUAG GGGAUCAAAGACGAUCAGAU ACCGUCGUAGUCUUAACUAU
 ParBurs4  GACUAACUUAUGCGAAAGCA UUUGCCAAGGAUGUUUUCAU UAAUCAAGAACGAAAGUUAG GGGAUCAAAGACGAUCAGAU ACCGUCGUAGUCUUAACUAU
 ParCaud3  GACUAACUUAUGCGAAAGCA UUUACCAAUGAUGUUUUCAU UAAUCAAGAACGAAAGUUAG GGGAUCAAAGACGAUCAGAU ACCGUCGUAGUCUUAACUAU
 ParCaud4  GACUAACUUAUGCGAAAGCA UUUACCAAUGAUGUUUUCAU UAAUCAAGAACGAAAGUUAG GGGAUCAAAGACGAUCAGAU ACCGUCGUAGUCUUAACUAU
 ParDubo2  GACUAACUUAUGCGAAAGCA UUUGCCAAGGAUGUUUUCAU UAAUCAAGAACGAAAGUUAG GGGAUCAAAGACGAUCAGAU ACCGUCGUAGUCUUAACUAU
 ParDubo3  GACUAACUUAUGCGAAAGCA UUUGCCAAGGAUGUUUUCAU UAAUCAAGAACGAAAGUUAG GGGAUCAAAGACGAUCAGAU ACCGUCGUAGUCUUAACUAU
 FroParam  GACUAACUAAUGCGAAAGCA UUUGCCAAGGAUGUUUCCAU UAAUCAAGAACGAAAGUUAG GGGAUCAAAGACGAUCAGAU ACCGUCGUAGUCUUAACUAU
 FroLeuca  GACUAACUAAUGCGAAAGCA UUUGCCAAGGAUGUUUCCAU UAAUCAAGAACGAAAGUUAG GGGAUCAAAGACGAUCAGAU ACCGUCGUAGUCUUAACUAU

 Pa1Bur37  AAACUAUACCGACUCGGGAU CGGAAGGGCUUA-------A CCCUUUCGGCACCGUAAGAG AAAUCAAAGUCUUUGGGUUC UG-GGGGGAGUAUGGUCGCA
 Pa1Mul41  AAACUAUACCGACUCGGGAU CGGAAGGGUAAUAUUUAAGG CCCUUUCGGCACCGUAAGAG AAAUCAAAGUCUUUGGGUUC UG-GGGGGAGUAUGGUCGCA
 Pa1Polyc  AAACUAUACCGACUCGAGAU CGGAAGGGUUAAUUUAACUG UCCUUUCGGCAUCGUAAGAG AAAUCAAAGUCUUUGGGUUC UG-GGGGGAGUAUGGUCGCA
 Pa1Putri  AAACUAUACCGACUCGGGAU CGGAUGGGUAUAAAAUUAGG CCCAUUCGGCACCGUAAGAG AAAUCAAAGUCUUUGGGUUC UG-GGGGGAGUAUGGUCGCA
 FroMagna  AAACUAUACCGACUCGGGAU CGGAGGGGUUUAAAUUUUAG UCCCUUCGGCACCGUAUGAG AAAUCAAAGUCUUUGGGUUC UG-GGGGGAGUAUGGUCGCA
 FroVerna  AAACUAUACCGACUCGGGAW CGGAGGGGUUUUUUUACU-G CCCCUUCGGCACCGUAUGAG AAAUNAAAGUCUUUGUGUUC UG-GGGGGAGUAUAGUCGCA
 ZZZDohr3  AAACUAUACCACCUCGGGAU CGGAAGGGUCACUAAUUUGU CUCUUUCGGCACCGUAUGAG AAAUCAAAGUCUUUGGGUUC UG-GGGGGAGUAUGGUCGCA
 FroDidie  AAACUAUACCGACUCGGGAU CGGAAGGGUAUUUUAUUCGG CCCUUUCGGCACCGCAUGAG AAAUCAAAGUCUUUGGGUUC UG-GGGGGAGUAUGGUCGCA
 Pa1Dub10  AAACUAUACCGACUCGGGAU CGGAAGGGUUAUUAAUUUGG CCCUUUCGGCACCGUAAGAG AAAUCAAAGUCUUUGGGUUC UG-GGGGGAGUAUGGUCGCA
 S0Hsg110  AAACUAUACCGACUCGAGAU CGGAAGGGUUAACAUUUUGG CCCUUUCGGCAUCGUAAGAG AAAUCAAAGUCUUUGGGUUC UG-GGGGGAGUAUGGUCGCA
 ParJenni  AAACUAUACCGACUCGAGAU CGGAAGGGUAAUAUAUUAGU CCCUUUCGGCAUCGUAAGAG AAAUCAAAGUCUUUGGGUUC UG-GGGGGAGUAUGGUCGCA
 ParPrima  AAACUAUACCGACUCGAGAU CGGAAGGGUAAUAUAUUAGU CCCUUUCGGCAUCGUAAGAG AAAUCAAAGUCUUUGGGUUC UG-GGGGGAGUAUGGUCGCA
 ParWoodr  AAACUAUACCGACUCGAGAU CGGAAGGUGUACUAUAAG-G CCCUUUCGGCAUCGUAAGAG AAAUCAAAGUCUUUGGGUUC UG-GGGGGAGUAUGGUCGCA
 ParChlor  AAACUAUACCGACUCGAGAU CGGAAGGGUUAACAUUUUGG CCCUUUCGGCAUCGUAAGAG AAAUCAAAGUCUUUGGGUUC UG-GGGGGAGUAUGGUCGCA
 ParTetra  AAACUAUACCGACUCGAGAU CGGAAGGGUAAUAUAUUAGU CCCUUUCGGCAUCGUAAGAG AAAUCAAAGUCUUUGGGUUC UG-GGGGGAGUAUGGUCGCA
 ParSchew  AAACUAUACCGACUCGAGAU CGGAAGGGUAAUAUAUUAGU CCCUUUCGGCAUCGUAAGAG AAAUCAAAGUCUUUGGGUUC UG-GGGGGAGUAUGGUCGCA
 ParMulti  AAACUAUACCGACUCGGGAU CGGAAGGGUAAUAUUUAAGG CCCUUUCGGCACCGUAAGAG AAAUCAAAGUCUUUGGGUUC UG-GGGGGAGUAUGGUCGCA
 ParMult2  AAACUAUACCGACUCGGGAU CGGAAGGGUAAUAUUUAAGG CCCUUUCGGCACCGUAAGAG AAAUCAAAGUCUUUGGGUUC UG-GGGGGAGUAUGGUCGCA
 ParCalki  AAACUAUACCGACUCGAGAU CGGAAGGGUUAAA------A CUCUUUCGGCAUCGUAAGAG AAAUCAAAGUCUUUGGGUUC UG-GGGGGAGUAUGGUCGCA
 ParCalk2  AAACUAUACCGACUCGAGAU CGGAAGGGUUAAA------A CUCUUUCGGCAUCGUAAGAG AAAUCAAAGUCUUUGGGUUC UG-GGGGGAGUAUGGUCGCA
 ParBuets  AAACUAUACCGACUCGGGAU CGGAAGGGUAACAAAUUGGG CCCUUUCGGCACCGUAAGAG AAAUCAAAGUCUUUGGGUUC UG-GGGGGAGUAUGGUCGCA
 ParNeph2  AAACUAUACCGACUCGAGAU CGGAAGGUGCUCAAUAAG-G CCCUUUCGGCAUCGUAAGAG AAAUCAAAGUCUUUGGGUUC UG-GGGGGAGUAUGGUCGCA
 ParCaud2  AAACUAUACCGACUCGAGAU CGGAAGGGUUAAUAUUUUGG CCCUUUCGGCAUCGUAAGAG AAAUCAAAGUCUUUGGGUUC UG-GGGGGAGUAUGGUCGCA
 ParMult3  AAACUAUACCGACUCGGGAU CGGAAGGGUAAUAUUUAAGG CCCUUUCGGCACCGUAAGAG AAAUCAAAGUCUUUGGGUUC UG-GGGGGAGUAUGGUCGCA
 ParNeph3  AAACUAUACCGACUCGAGAU CGGAAGGUGCUCAAUAAG-G CCCUUUCGGCAUCGUAAGAG AAAUCAAAGUCUUUGGGUUC UG-GGGGGAGUAUGGUCGCA
 ParBurs2  AAACUAUACCGACUCGGGAU CGGAAGGGCUUA-------A CCCUUUCGGCACCGUAAGAG AAAUCAAAGUCUUUGGGUUC UG-GGGGGAGUAUGGUCGCA
 ParBurs3  AAACUAUACCGACUCGGGAU CGGAAGGGCUUA-------A CCCUUUCGGCACCGUAAGAG AAAUCAAAGUCUUUGGGUUC UG-GGGGGAGUAUGGUCGCA
 ParBurs4  AAACUAUACCGACUCGGGAU CGGAAGGGCUUA-------A CCCUUUCGGCACCGUAAGAG AAAUCAAAGUCUUUGGGUUC UG-GGGGGAGUAUGGUCGCA
 ParCaud3  AAACUAUACCGACUCGAGAU CGGAAGGGUUAAUAUUUUGG CCCUUUCGGCAUCGUAAGAG AAAUCAAAGUCUUUGGGUUC UG-GGGGGAGUAUGGUCGCA
 ParCaud4  AAACUAUACCGACUCGAGAU CGGAAGGGUUAAUAUUUUGG CCCUUUCGGCAUCGUAAGAG AAAUCAAAGUCUUUGGGUUC UG-GGGGGAGUAUGGUCGCA
 ParDubo2  AAACUAUACCGACUCGGGAU CGGAAGGGUUAUUAAUUUGG CCCUUUCGGCACCGUAAGAG AAAUCAAAGUCUUUGGGUUC UG-GGGGGAGUAUGGUCGCA
 ParDubo3  AAACUAUACCGACUCGGGAU CGGAAGGGUUAUUAAUUUGG CCCUUUCGGCACCGUAAGAG AAAUCAAAGUCUUUGGGUUC UG-GGGGGAGUAUGGUCGCA
 FroParam  AAACUAUACCGACUCGGGAU CGGAGGGGUUUUUUUACU-G CCCCUUCGGCACCGUAUGAG AAAUCAAAGUCUUUGGGUUC UGGGGGGGAGUAUGGUCGCA
 FroLeuca  AAACUAUACCGACUCGGGAU CGGAGGGGUUUUUUAACU-G CCCCUUCGGCACCGUAUGAG AAAUCAAAGUCUUUGGGUUC UG-GGGGGAGUAUGGUCGCA

 Pa1Bur37  AGGCUGAAACUUAAAGGAAU UGACGGAAGGGCACCACCAG GAGUGGAGCCUGCGGCUUAA UUUGACUCAACACGGGGAAA CUUACCAGGUCAAAACAUGG
 Pa1Mul41  AGGCUGAAACUUAAAGGAAU UGACGGAAGGGCACCACCAG GAGUGGAGCCUGCGGCUUAA UUUGACUCAACACGGGGAAA CUUACCAGGUCAAAACAUGG
 Pa1Polyc  AGGCUGAAACUUAAAGGAAU UGACGGAAGGGCACCACCAG GAGUGGAGCCUGCGGCUUAA UUUGACUCAACACGGGGAAA CUUACCAGGUCAAAACAUGG
 Pa1Putri  AGGCUGAAACUUAAAGGAAU UGACGGAAGGGCACCACCAG GAGUGGAGCCUGCGGCUUAA UUUGACUCAACACGGGGAAA CUUACCAGGUCAAAACAUGG
 FroMagna  AGGCUGAAACUUAAAGGAAU UGACGGAAGGGCACCACCAG GAGUGGAGCCUGCGGCUUAA UUUGACUCAACACGGGGAAA CUUACCAGGUCAAAACAUGG
 FroVerna  AGGCUGAAACUUAAAGGAAU UGAYGGAAGGGCACCACCAG GAGUGGANNCUGCGGCUUAA UUUGACUCAACACGGGGAAA CUUACCAGGUCAAAACAUGG
 ZZZDohr3  AGGCUGAAACUUAAAGGAAU UGACGGAAGGGCACCACCAG GAGUGGAGCCUGCGGCUUAA UUUGACUCAACACGGGGAAA CUUACCAGGUCAAAACAUGG
 FroDidie  AGGCUGAAACUUAAAGGAAU UGACGGAAGGGCACCACCAG GAGUGGAGCCUGCGGCUUAA UUUGACUCAACACGGGGAAA CUUACCAGGUCAAAACAUGG
 Pa1Dub10  AGGCUGAAACUUAAAGGAAU UGACGGAAGGGCACCACCAG GAGUGGAGCCUGCGGCUUAA UUUGACUCAACACGGGGAAA CUUACCAGGUCAAAACAUGG
 S0Hsg110  AGGCUGAAACUUAAAGGAAU UGACGGAAGGGCACCACCAG GAGUGGAGCCUGCGGCUUAA UUUGACUCAACACGGGGAAA CUUACCAGGUCAAAACAUGG
 ParJenni  AGGCUGAAACUUAAAGGAAU UGACGGAAGGGCACCACCAG GAGUGGAGCCUGCGGCUUAA UUUGACUCAACACGGGGAAA CUUACCAGGUCAAAACAUGG
 ParPrima  AGGCUGAAACUUAAAGGAAU UGACGGAAGGGCACCACCAG GAGUGGAGCCUGCGGCUUAA UUUGACUCAACACGGGGAAA CUUACCAGGUCAAAACAUGG
 ParWoodr  AGGCUGAAACUUAAAGGAAU UGACGGAAGGGCACCACCAG GAGUGGAGCCUGCGGCUUAA UUUGACUCAACACGGGGAAA CUUACCAGGUCAAAACAUGG
 ParChlor  AGGCUGAAACUUAAAGGAAU UGACGGAAGGGCACCACCAG GAGUGGAGCCUGCGGCUUAA UUUGACUCAACACGGGGAAA CUUACCAGGUCAAAACAUGG
 ParTetra  AGGCUGAAACUUAAAGGAAU UGACGGAAGGGCACCACCAG GAGUGGAGCCUGCGGCUUAA UUUGACUCAACACGGGGAAA CUUACCAGGUCAAAACAUGG
 ParSchew  AGGCUGAAACUUAAAGGAAU UGACGGAAGGGCACCACCAG GAGUGGAGCCUGCGGCUUAA UUUGACUCAACACGGGGAAA CUUACCAGGUCAAAACAUGG
 ParMulti  AGGCUGAAACUUAAAGGAAU UGACGGAAGGGCACCACCAG GAGUGGAGCCUGCGGCUUAA UUUGACUCAACACGGGGAAA CUUACCAGGUCAAAACAUGG
 ParMult2  AGGCUGAAACUUAAAGGAAU UGACGGAAGGGCACCACCAG GAGUGGAGCCUGCGGCUUAA UUUGACUCAACACGGGGAAA CUUACCAGGUCAAAACAUGG
 ParCalki  AGGCUGAAACUUAAAGGAAU UGACGGAAGGGCACCACCAG GAGUGGAGCCUGCGGCUUAA UUUGACUCAACACGGGGAAA CUUACCAGGUCAAAACAUGG
 ParCalk2  AGGCUGAAACUUAAAGGAAU UGACGGAAGGGCACCACCAG GAGUGGAGCCUGCGGCUUAA UUUGACUCAACACGGGGAAA CUUACCAGGUCAAAACAUGG
 ParBuets  AGGCUGAAACUUAAAGGAAU UGACGGAAGGGCACCACCAG GAGUGGAGCCUGCGGCUUAA UUUGACUCAACACGGGGAAA CUUACCAGGUCAAAACAUGG
 ParNeph2  AGGCUGAAACUUAAAGGAAU UGACGGAAGGGCACCACCAG GAGUGGAGCCUGCGGCUUAA UUUGACUCAACACGGGGAAA CUUACCAGGUCAAAACAUGG
 ParCaud2  AGGCUGAAACUUAAAGGAAU UGACGGAAGGGCACCACCAG GAGUGGAGCCUGCGGCUUAA UUUGACUCAACACGGGGAAA CUUACCAGGUCAAAACAUGG
 ParMult3  AGGCUGAAACUUAAAGGAAU UGACGGAAGGGCACCACCAG GAGUGGAGCCUGCGGCUUAA UUUGACUCAACACGGGGAAA CUUACCAGGUCAAAACAUGG
 ParNeph3  AGGCUGAAACUUAAAGGAAU UGACGGAAGGGCACCACCAG GAGUGGAGCCUGCGGCUUAA UUUGACUCAACACGGGGAAA CUUACCAGGUCAAAACAUGG
 ParBurs2  AGGCUGAAACUUAAAGGAAU UGACGGAAGGGCACCACCAG GAGUGGAGCCUGCGGCUUAA UUUGACUCAACACGGGGAAA CUUACCAGGUCAAAACAUGG
 ParBurs3  AGGCUGAAACUUAAAGGAAU UGACGGAAGGGCACCACCAG GAGUGGAGCCUGCGGCUUAA UUUGACUCAACACGGGGAAA CUUACCAGGUCAAAACAUGG
 ParBurs4  AGGCUGAAACUUAAAGGAAU UGACGGAAGGGCACCACCAG GAGUGGAGCCUGCGGCUUAA UUUGACUCAACACGGGGAAA CUUACCAGGUCAAAACAUGG
 ParCaud3  AGGCUGAAACUUAAAGGAAU UGACGGAAGGGCACCACCAG GAGUGGAGCCUGCGGCUUAA UUUGACUCAACACGGGGAAA CUUACCAGGUCAAAACAUGG
 ParCaud4  AGGCUGAAACUUAAAGGAAU UGACGGAAGGGCACCACCAG GAGUGGAGCCUGCGGCUUAA UUUGACUCAACACGGGGAAA CUUACCAGGUCAAAACAUGG
 ParDubo2  AGGCUGAAACUUAAAGGAAU UGACGGAAGGGCACCACCAG GAGUGGAGCCUGCGGCUUAA UUUGACUCAACACGGGGAAA CUUACCAGGUCAAAACAUGG
 ParDubo3  AGGCUGAAACUUAAAGGAAU UGACGGAAGGGCACCACCAG GAGUGGAGCCUGCGGCUUAA UUUGACUCAACACGGGGAAA CUUACCAGGUCAAAACAUGG
 FroParam  AGGCUGAAACUUAAAGGAAU UGACGGAAGGGCACCACCAG GAGUGGAGCCUGCGGCUUAA UUUGACUCAACACGGGGAAA CUUACCAGGUCAAAACAUGG
 FroLeuca  AGGCUGAAACUUAAAGGAAU UGACGGAAGGGCACCACCAG GAGUGGAGCCUGCGGCUUAA UUUGACUCAACACGGGGAAA CUUACCAGGUCAAAACAUGG

 Pa1Bur37  AUGGGAUUGACAGAUUGAUA GCUCUUUCUUGAUUCUAUGG GUGGUGGUGCAUGGCCGUUC UUAGUUGGUGGAGUGAUUUG UCUGGUUAAUUCCGAUAACG
 Pa1Mul41  AUGGGAUUGACAGAUUGAAA GCUCUUUCUUGAUUCUAUGG GUGGUGGUGCAUGGCCGUUC UUAGUUGGUGGAGUGAUUUG UCUGGUUAAUUCCGAUAACG
 Pa1Polyc  AUGGGAUUGACAGAUUGAAA GCUCUUUCUUGAUUCUAUGG GUGGUGGUGCAUGGCCGUUC UUAGUUGGUGGAGUGAUUUG UCUGGUUAAUUCCGAUAACG
 Pa1Putri  AUGGGAUUGACAGAUUGAAA GCUCUUUCUUGAUUCUAUGG GUGGUGGUGCAUGGCCGUUC UUAGUUGGUGGAGUGAUUUG UCUGGUUAAUUCCGAUAACG
 FroMagna  AUAGGAUUGACAGAUUGAAA GCUCUUUCUUGAUUCUAUGG GUGGUGGUGCAUGGCCGUUC UUAGUUGGUGGAGUGAUUUG UCUGGUUAAUUCCGAUAACG
 FroVerna  AUGGGAUUAGCGGAUUGAAA GCUCUUUCUUGAUUCUAUGG GUGGUGGUGCAUGGCCGUUC UUAGUUGGUGGAGUGAUUUG UCUGGUUAAUUCCGAUAACG
 ZZZDohr3  AUGGGAUUGACAGAUUGAAA GCUCUUUCUUGAUUCUAUGG GUGGUGGUGCAUGGCCGUUC UUAGUUGGUGGAGUGAUUUG UCUGGUUAAUUCCGAUAACG
 FroDidie  AUGGGAUUGACAGAUUGAAA GCUCUUUCUUGAUUCUAUGG GUGGUGGUGCAUGGCCGUUC UUAGUUGGUGGAGUGAUUUG UCUGGUUAAUUCCGAUAACG
 Pa1Dub10  AUGGGAUUGACAGAUUGAAA GCUCUUUCUUGAUUCUAUGG GUGGUGGUGCAUGGCCGUUC UUAGUUGGUGGAGUGAUUUG UCUGGUUAAUUCCGAUAACG
 S0Hsg110  AUGGGAUUGACAGAUUGAAA GCUCUUUCUUGAUUCUAUGG GUGGUGGUGCAUGGCCGUUC UUAGUUGGUGGAGUGAUUUG UCUGGUUAAUUCCGAUAACG
 ParJenni  AUGGGAUUGACAGAUUGAAA GCUCUUUCUUGAUUCUAUGG GUGGUGGUGCAUGGCCGUUC UUAGUUGGUGGAGUGAUUUG UCUGGUUAAUUCCGAUAACG
 ParPrima  AUGGGAUUGACAGAUUGAAA GCUCUUUCUUGAUUCUAUGG GUGGUGGUGCAUGGCCGUUC UUAGUUGGUGGAGUGAUUUG UCUGGUUAAUUCCGAUAACG
 ParWoodr  AUGGGAUUGACAGAUUGAAA GCUCUUUCUUGAUUCUAUGG GUGGUGGUGCAUGGCCGUUC UUAGUUGGUGGAGUGAUUUG UCUGGUUAAUUCCGAUAACG
 ParChlor  AUGGGAUUGACAGAUUGAAA GCUCUUUCUUGAUUCUAUGG GUGGUGGUGCAUGGCCGUUC UUAGUUGGUGGAGUGAUUUG UCUGGUUAAUUCCGAUAACG
 ParTetra  AUGGGAUUGACAGAUUGAAA GCUCUUUCUUGAUUCUAUGG GUGGUGGUGCAUGGCCGUUC UUAGUUGGUGGAGUGAUUUG UCUGGUUAAUUCCGAUAACG
 ParSchew  AUGGGAUUGACAGAUUGAAA GCUCUUUCUUGAUUCUAUGG GUGGUGGUGCAUGGCCGUUC UUAGUUGGUGGAGUGAUUUG UCUGGUUAAUUCCGAUAACG
 ParMulti  AUGGGAUUGACAGAUUGAAA GCUCUUUCUUGAUUCUAUGG GUGGUGGUGCAUGGCCGUUC UUAGUUGGUGGAGUGAUUUG UCUGGUUAAUUCCGAUAACG
 ParMult2  AUGGGAUUGACAGAUUGAAA GCUCUUUCUUGAUUCUAUGG GUGGUGGUGCAUGGCCGUUC UUAGUUGGUGGAGUGAUUUG UCUGGUUAAUUCCGAUAACG
 ParCalki  AUGGGAUUGACAGAUUGAAA GCUCUUUCUUGAUUCUAUGG GUGGUGGUGCAUGGCCGUUC UUAGUUGGUGGAGUGAUUUG UCUGGUUAAUUCCGAUAACG
 ParCalk2  AUGGGAUUGACAGAUUGAAA GCUCUUUCUUGAUUCUAUGG GUGGUGGUGCAUGGCCGUUC UUAGUUGGUGGAGUGAUUUG UCUGGUUAAUUCCGAUAACG
 ParBuets  AUGGGAUUGACAGAUUGAAA GCUCUUUCUUGAUUCUAUGG GUGGUGGUGCAUGGCCGUUC UUAGUUGGUGGAGUGAUUUG UCUGGUUAAUUCCGAUAACG
 ParNeph2  AUGGGAUUGACAGAUUGAAA GCUCUUUCUUGAUUCUAUGG GUGGUGGUGCAUGGCCGUUC UUAGUUGGUGGAGUGAUUUG UCUGGUUAAUUCCGAUAACG
 ParCaud2  AUGGGAUUGACAGAUUGAAA GCUCUUUCUUGAUUCUAUGG GUGGUGGUGCAUGGCCGUUC UUAGUUGGUGGAGUGAUUUG UCUGGUUAAUUCCGAUAACG
 ParMult3  AUGGGAUUGACAGAUUGAAA GCUCUUUCUUGAUUCUAUGG GUGGUGGUGCAUGGCCGUUC UUAGUUGGUGGAGUGAUUUG UCUGGUUAAUUCCGAUAACG
 ParNeph3  AUGGGAUUGACAGAUUGAAA GCUCUUUCUUGAUUCUAUGG GUGGUGGUGCAUGGCCGUUC UUAGUUGGUGGAGUGAUUUG UCUGGUUAAUUCCGAUAACG
 ParBurs2  AUGGGAUUGACAGAUUGAUA GCUCUUUCUUGAUUCUAUGG GUGGUGGUGCAUGGCCGUUC UUAGUUGGUGGAGUGAUUUG UCUGGUUAAUUCCGAUAACG
 ParBurs3  AUGGGAUUGACAGAUUGAUA GCUCUUUCUUGAUUCUAUGG GUGGUGGUGCAUGGCCGUUC UUAGUUGGUGGAGUGAUUUG UCUGGUUAAUUCCGAUAACG
 ParBurs4  AUGGGAUUGACAGAUUGAUA GCUCUUUCUUGAUUCUAUGG GUGGUGGUGCAUGGCCGUUC UUAGUUGGUGGAGUGAUUUG UCUGGUUAAUUCCGAUAACG
 ParCaud3  AUGGGAUUGACAGAUUGAAA GCUCUUUCUUGAUUCUAUGG GUGGUGGUGCAUGGCCGUUC UUAGUUGGUGGAGUGAUUUG UCUGGUUAAUUCCGAUAACG
 ParCaud4  AUGGGAUUGACAGAUUGAAA GCUCUUUCUUGAUUCUAUGG GUGGUGGUGCAUGGCCGUUC UUAGUUGGUGGAGUGAUUUG UCUGGUUAAUUCCGAUAACG
 ParDubo2  AUGGGAUUGACAGAUUGAAA GCUCUUUCUUGAUUCUAUGG GUGGUGGUGCAUGGCCGUUC UUAGUUGGUGGAGUGAUUUG UCUGGUUAAUUCCGAUAACG
 ParDubo3  AUGGGAUUGACAGAUUGAAA GCUCUUUCUUGAUUCUAUGG GUGGUGGUGCAUGGCCGUUC UUAGUUGGUGGAGUGAUUUG UCUGGUUAAUUCCGAUAACG
 FroParam  AUGGGAUUGACAGAUUGAAA GCUCUUUCUUGAUUCUAUGG GUGGUGGUGCAUGGCCGUUC UUAGUUGGUGGAGUGAUUUG UCUGGUUAAUUCCGAUAACG
 FroLeuca  AUGGGAUUGACAGAUUGAAA GCUCUUUCUUGAUUCUAUGG GUGGUGGUGCAUGGCCGUUC UUAGUUGGUGGAGUGAUUUG UCUGGUUAAUUCCGAUAACG

 Pa1Bur37  AACGAGACCUUAACCUGCUA ACUAGUACAUUCCUGAAUAA GGGGUGUUACUUCUUAGAGG GACUAUGAUCG-CAAGAUCA UGGAAGUUUAAGGCAAUAAC
 Pa1Mul41  AACGAGACCUUAACCUGCUA ACUAGUUUGCUCCUGCAUAA GGGGUACAACUUCUUAGAGG GACUAUGUAUGUUAAAUACA UGGAAGUUUAAGGCAAUAAC
 Pa1Polyc  AACGAGACCUUAACCUGCUA ACUAGUCUGGUUCUGAACAA GGGCUACGACUUCUUAGAGG GACUAUGUAUG-UAAAUGCA UGGAAGUUUAAGGCAAUAAC
 Pa1Putri  AACGAGACCUUAACCUGCUA ACUAGUUCAUUCUUGAAUAA AGGU-GUAACUUCUUAGAGG GACUAUGUACGUCAAGUACA UGGAAGUUUAAGGCAAUAAC
 FroMagna  AACGAGACCUUAACCUGCUA ACUAGUUCAGAUCUGAAUAA GGUUUGUAACUUCUUAGAGG GACUAUGCAAU-UAAUUGCA UGGAAGUUUGAGGCAAUAAC
 FroVerna  AACGAGACCUUAACCUGCUA ACUAGUUCAGCCCUGAAUAA GGGUUGCAACUUCUUAGAGG GACUAUGCGUG-UAAACGCA UGGAAGUUUGAGGCAAUAAC
 ZZZDohr3  AACGAGACCUUAACCUGCUA ACUAGUUCAAUUCUGAAUAA GGGUUGUAACUUCUUAGAGG GACUAUGCGUG-UAAACGCA UGGAAGUUUAAGGCAAUAAC
 FroDidie  AACGAGACCUUAACCUGCUA GCUAGUUCGUUCCUGAAUAA GGGGCGUAACUUCUUAGAGG GACUAUGCGU--CAAACGCA UGGAAGUUUAAGGCAAUAAC
 Pa1Dub10  AACGAGACCUUAACCUGCUA ACUAGUCCAUUCCUGAAUAA GGGGUGCGACUUCUUAGAGG GACUAUGUAUGUUAAAUGCA UGGAAGUUUAAGGCAAUAAC
 S0Hsg110  AACGAGACCUUAACCUGCUA ACUAGUUCAGGCCUGAAUAA GGUCUGUAACUUCUUAGAGG GACUAUGUAUGUUAAGUGCA UGGAAGUUUAAGGCAAUAAC
 ParJenni  AACGAGACCUUAACCUGCUA ACUAGUUUGCUUCUGAACAA GAGGUAUAACUUCUUAGAGG GACUAUGUAUG-UAAGUGCA UGGAAGUUUAAGGCAAUAAC
 ParPrima  AACGAGACCUUAACCUGCUA ACUAGUUUGCUUCUGAAUAA GAGGUAUAACUUCUUAGAGG GACUAUGUAUG-UAAGUGCA UGGAAGUUUAAGGCAAUAAC
 ParWoodr  AACGAGACCUUAACCUGCUA ACUAGUUUGUACCUAAAAAA GGUAUAUAUCUUCUUAGAGG GACUAUGUAUGUUAAAUGCA UGGAAGUUUAAGGCAAUAAC
 ParChlor  AACGAGACCUUAACCUGCUA ACUAGUUCAGUCCUGAAUAA GGGCUGUAACUUCUUAGAGG GACUAUGUAUGUUAAGUGCA UGGAAGUUUAAGGCAAUAAC
 ParTetra  AACGAGACCUUAACCUGCUA ACUAGUUUGCUUGUGAACAA CAGGUAUAACUUCUUAGAGG GACUAUGUAUG-UAAGUGCA UGGAAGUUUAAGGCAAUAAC
 ParSchew  AACGAGACCUUAACCUGCUA ACUAGUUUGCUUCUGAACAA GAGGUAUAACUUCUUAGAGG GACUAUGUAUG-UAAGUGCA UGGAAGUUUAAGGCAAUAAC
 ParMulti  AACGAGACCUUAACCUGCUA ACUAGUUUGCUCCUGCAUAA GGGGUAUAACUUCUUAGAGG GACUAUGUAUGUUAAAUACA UGGAAGUUUAAGGCAAUAAC
 ParMult2  AACGAGACCUUAACCUGCUA ACUAGUUUGCUCCUGCAUAA GGGGUAUAACUUCUUAGAGG GACUAUGUAUGUUAAAUACA UGGAAGUUUAAGGCAAUAAC
 ParCalki  AACGAGACCUUAACCUGCUA AAUAGUCCGGUUCUGAAUAA GGGCCGCGACUUCUUAGAGG GACUAUGUAUG-UAAAUGCA UGGAAGUUUAAGGCAAUAAC
 ParCalk2  AACGAGACCUUAACCUGCUA AAUAGUCCGGUUCUGAAUAA GGGCCGCGACUUCUUAGAGG GACUAUGUAUG-UAAAUGCA UGGAAGUUUAAGGCAAUAAC
 ParBuets  AACGAGACCUUAACCUGCUA ACUAGUUCGCUUCUGAAUAA GGGC-GUAACUUCUUAGAGG GACUAUGUAUGUUAAAUGCA UGGAAGUUUAAGGCAAUAAC
 ParNeph2  AACGAGACCUUAACCUGCUA ACUAGUUUGUACCUAAAAAA GGUAUAUAUCUUCUUAGAGG GACUAUGUAUGUUAAAUGCA UGGAAGUUUAAGGCAAUAAC
 ParCaud2  AACGAGACCUUAACCUGCUA ACUAGUUUGCUUCUGAACAA GAGGUAUAACUUCUUAGAGG GACUAUGUGUUUUAAAUACA UGGAAGUUUAAGGCAAUAAC
 ParMult3  AACGAGACCUUAACCUGCUA ACUAGUUUGCUCCUGCAUAA GGGGUACAACUUCUUAGAGG GACUAUGUAUGUUAAAUACA UGGAAGUUUAAGGCAAUAAC
 ParNeph3  AACGAGACCUUAACCUGCUA ACUAGUUUGUACCUAAAAAA GGUAUAUAUCUUCUUAGAGG GACUAUGUAUGUUAAAUGCA UGGAAGUUUAAGGCAAUAAC
 ParBurs2  AACGAGACCUUAACCUGCUA ACUAGUACAUUCCUGAAUAA GGGGUGUUACUUCUUAGAGG GACUAUGAUCG-CAAGAUCA UGGAAGUUUAAGGCAAUAAC
 ParBurs3  AACGAGACCUUAACCUGCUA ACUAGUACAUUCCUGAAUAA GGGGUGUUACUUCUUAGAGG GACUAUGAUCG-CAAGAUCA UGGAAGUUUAAGGCAAUAAC
 ParBurs4  AACGAGACCUUAACCUGCUA ACUAGUUCAUUCCUGAAUAA GGGGUGAUACUUCUUAGAGG GACUAUGAUCG-CAAGAUCA UGGAAGUUUAAGGCAAUAAC
 ParCaud3  AACGAGACCUUAACCUGCUA ACUAGUUUGCUUCUGAACAA GAGGUAUAACUUCUUAGAGG GACUAUGUGUUUUAAAUACA UGGAAGUUUAAGGCAAUAAC
 ParCaud4  AACGAGACCUUAACCUGCUA ACUAGUUUGCUUCUGAACAA GAGGUAUAACUUCUUAGAGG GACUAUGUGUUUUAAAUACA UGGAAGUUUAAGGCAAUAAC
 ParDubo2  AACGAGACCUUAACCUGCUA ACUAGUCCAUUCCUGAAUAA GGGGUGCGACUUCUUAGAGG GACUAUGUAUGUUAAAUGCA UGGAAGUUUAAGGCAAUAAC
 ParDubo3  AACGAGACCUUAACCUGCUA ACUAGUCCAUUCCUGAAUAA GGGGUGCGACUUCUUAGAGG GACUAUGUAUGUUAAAUGCA UGGAAGUUUAAGGCAAUAAC
 FroParam  AACGAGACCUUAACCUGCUA ACUAGUCCAGCCCUGAAUAA GGGUUGCGACUUCUUAGAGG GACUAUGCGUG-UAAACGCA UGGAAGUUUGGGGCAAUAAC
 FroLeuca  AACGAGACCUUAACCUGCUA ACUAGUUCAUAUCUGCACAA GAUAUGUAACUUCUUAGAGG GACUAUGCGUG-UAAACGCA UGGAAGUUUGAGGCAAUAAC

 Pa1Bur37  AGGUCUGUGAUGCCCCUAGA UGUCCUGGGCCGCACGCGCG CUACACUGACACGUUCAGCG AGUUUUUUU-CCUGUCUUGA AAAGGCACGGGCAAUCUUGU
 Pa1Mul41  AGGUCUGUGAUGCCCCUAGA CGUCCUGGGCCGCACGCGCG CUACACUGACACGUUCAGCG AGCUUAUUUACCUGUCUCGA AAGAGUAUGGGAAAUCUUGU
 Pa1Polyc  AGGUCUGUGAUGCCCCUAGA UGUCCUGGGCCGCACGCGCG CUACACUGACACGUUCAGCG AGCUAAUUCUCCUAGCCCGA AAGGGUUCGGGAAAUCUUGU
 Pa1Putri  AGGUCUGUGAUGCCCCUAGA CGUCCUGGGCCGCACGCGCG CUACACUGAUACGUUCAGCG AGUUCAUUAACCUGACCCGA CAGGGUUCGGGAAAUCUUGU
 FroMagna  AGGUCUGUGAUGCCCCUAGA CGUCCUGGGCCGCACGCGCG CUACACUGACACGUUCAGCG AGCAAUC-UACCUGGCCCGA AAGGGUUCGGGAAAUCUUGU
 FroVerna  AGGUCUGUGAUGCCCCUAGA CGUCCUGGGCCGCACGCGCG CUACACUGACACGUUCAGCG AGUAAAUUCACCUGGCCCGA CAGG-UUUGGGAAAUCUUGU
 ZZZDohr3  AGGUCUGUGAUGCCCCUAGA CGUCCUGGGCCGCACGCGCG CUACACUGACACGUUCAGCG AGUUCAUUUACCUGGGUCGA CAGAUUUCGGGAAAUCUUGU
 FroDidie  AGGUCUGUGAUGCCCCUAGA UGUCCUGGGCCGCACGCGCG CUACACUGACACGUUCAGCG AGUUCAUUUACCUGGCCCGA AGGGGUUCGGGAAAUCUUGU
 Pa1Dub10  AGGUCUGUGAUGCCCCUAGA UGUCCUGGGCCGCACGCGCG CUACAAUGACACGUUCAGCG AGCUCAUUA-CCUGGCCCGA AAGGGUUCGGGAAAUCUUGU
 S0Hsg110  AGGUCUGUGAUGCCCCUAGA UGUCCUGGGCCGCACGCGCG CUACACUGAAACGUUCAGCG AGCUUAUUUACCUGUCCCGA CAGGGUAUGGGAAAUCUUGU
 ParJenni  AGGUCUGUGAUGCCCCUAGA CGUCCUGGGCCGCACGCGCG CUACACUGACACGUUCAGCG AGCUUAUUUACCUGUCCCGA AAGGGCACGGGAAAUCUUGU
 ParPrima  AGGUCUGUGAUGCCCCUAGA CGUCCUGGGCCGCACGCGCG CUACACUGACACGUUCAGCG AGCUCAUUUACCUGUCCCGA AAGGGCACGGGAAAUCUUGU
 ParWoodr  AGGUCUGUGAUGCCCCUAGA UGUCCUGGGCCGCACGCGCG CUACACUGACACGUUCAGCG AGUUUAAUCUCCUAUCUCGA AAGGGUAUGGGAAAUCUUGU
 ParChlor  AGGUCUGUGAUGCCCCUAGA UGUCCUGGGCCGCACGCGCG CUACACUGAAACGUUCAGCG AGCUUAUUUACCUGUCCCGA CAGGGUAUGGGAAAUCUUGU
 ParTetra  AGGUCUGUGAUGCCCCUAGA CGUCCUGGGCCGCACGCGCG CUACACUGACACGUUCAGCG AGCUUAUUUACCUGUCCCGA AAGGGCACGGGAAAUCUUGU
 ParSchew  AGGUCUGUGAUGCCCCUAGA CGUCCUGGGGCGCACGCGCG CUACACUGACACGUUCAGCG AGCUUAUUUACCUGUCCCGA AAGGGCACGGGAAAUCUUGU
 ParMulti  AGGUCUGUGAUGCCCCUAGA CGUCCUGGGCCGCACGCGCG CUACACUGACACGUUCAGCG AGCUUAUUUACCUGUCUCGA AAGAGUAUGGGAAAUCUUGU
 ParMult2  AGGUCUGUGAUGCCCCUAGA CGUCCUGGGCCGCACGCGCG CUACACUGACACGUUCAGCG AGCUUAUUUACCUGUCUCGA AAGAGUAUGGGAAAUCUUGU
 ParCalki  AGGUCUGUGAUGCCCCUAGA UGUCCUGGGCCGCACGCGCG CUACACUGACACGUUCAGCG AGCUAAUAA-CCUGCCUCGA AAGAGUGUGGGAAAUCUUGU
 ParCalk2  AGGUCUGUGAUGCCCCUAGA UGUCCUGGGCCGCACGCGCG CUACACUGACACGUUCAGCG AGCUAAUAA-CCUGCCUCGA AAGAGUGUGGGAAAUCUUGU
 ParBuets  AGGUCUGUGAUGCCCCUAGA UGUCCUGGGCCGCACGCGCG CUACACUGACACGUUCAGCG AGUUCAUUAACCUGGCCCGA UAGGGUUCGGGAAAUCUUGU
 ParNeph2  AGGUCUGUGAUGCCCCUAGA UGUCCUGGGCCGCACGCGCG CUACACUGACACGUUCAGCG AGUUUAAUCUCCUAUCUCGA AAGGGUAUGGGAAAUCUUGU
 ParCaud2  AGGUCUGUGAUGCCCCUAGA CGUCCUGGGCCGCACGCGCG CUACACUGACAUGUUCAGCG AGCUAUUUUACCUGUCCCGA AAGGGCACGGGAAAUCUUGU
 ParMult3  AGGUCUGUGAUGCCCCUAGA CGUCCUGGGCCGCACGCGCG CUACACUGACACGUUCAGCG AGCUUAUUUACCUGUCUCGA AAGAGUAUGGGAAAUCUUGU
 ParNeph3  AGGUCUGUGAUGCCCCUAGA UGUCCUGGGCCGCACGCGCG CUACACUGACACGUUCAGCG AGUUUAAUCUCCUAUCUCGA AAGGGUAUGGGAAAUCUUGU
 ParBurs2  AGGUCUGUGAUGCCCCUAGA UGUCCUGGGCCGCACGCGCG CUACACUGACACGUUCAGCG AGUUUUUUU-CCUGUCUUGA AAAGGCACGGGCAAUCUUGU
 ParBurs3  AGGUCUGUGAUGCCCCUAGA UGUCCUGGGCCGCACGCGCG CUACACUGACACGUUCAGCG AGUUUUUUU-CCUGUCUUGA AAAGGCACGGGCAAUCUUGU
 ParBurs4  AGGUCUGUGAUGCCCCUAGA UGUCCUGGGCCGCACGCGCG CUACACUGACACGUUCAGCG AGUUUUUUU-CCUGUCUUGA AAAGGCACGGGCAAUCUUGU
 ParCaud3  AGGUCUGUGAUGCCCCUAGA CGUCCUGGGCCGCACGCGCG CUACACUGACAUGUUCAGCG AGCUAUUUUACCUGUCCCGA AAGGGCACGGGAAAUCUUGU
 ParCaud4  AGGUCUGUGAUGCCCCUAGA CGUCCUGGGCCGCACGCGCG CUACACUGACAUGUUCAGCG AGCUAUUUUACCUGUCCCGA AAGGGCACGGGAAAUCUUGU
 ParDubo2  AGGUCUGUGAUGCCCCUAGA UGUCCUGGGCCGCACGCGCG CUACAAUGACACGUUCAGCG AGCUCAUUA-CCUGGCCCGA AAGGGUUCGGGAAAUCUUGU
 ParDubo3  AGGUCUGUGAUGCCCCUAGA UGUCCUGGGCCGCACGCGCG CUACAAUGACACGUUCAGCG AGCUCAUUA-CCUGGCCCGA AAGGGUUCGGGAAAUCUUGU
 FroParam  AGGUCUGUGAUGCCCCUAGA CGUCCUGGGCCGCACGCGCG CUACACUGACACGUUCAGCG AGUAAAUUAACCUGGCCCGA CAGGGUUUGGGAAAUCUUGU
 FroLeuca  AGGUCUGUGAUGCCCCUAGA CGUCCUGGGCCGCACGCGCG CUACACUGACACGUUCAGCG AGCAAUUUAACCUGGCCCGA CAGGGUUUGGGGAAUCUUGU

 Pa1Bur37  UAGGACGUGUCGUGCUGGGG AUAGAUCUUUGCAAUUAUAG AUCUUGAACGAGGAAUUCCU UGUAAGCACAGGUCAUCAGC CUGUGCUGAAUACGUCCCUG
 Pa1Mul41  UAGGACGUGUCGUGCUGGGG AUAGAUCUUUGCAAUUAUAG AUCUUGAACGAGGAAUUCCU UGUAAGCAUAGGUCAUCAGC CUGUGCUGAAUACGUCCCUG
 Pa1Polyc  UAGGACGUGUCGUGCUGGGG AUAGAUCUUUGCAAUUAUAG AUCUUGAACGAGGAAUUCCU UGUAAGCACAGGUCAUCAGC CUGUGCUGAAUACGUCCCUG
 Pa1Putri  UAGGACGUAUCGUGCUGGGG AUAGAUCUUUGCAAUUAUAG AUCUUGAACGAGGAAUUCCU UGUAAGCACAGGUCAUCAGC CUGUGCUGAAUACGUCCCUG
 FroMagna  UAGGACGUGUCGUGCUGGGG AUCGAUCUUUGCAAUUAUAG AUCUUGAACGAGGAAUUCCU UGUAAGCACAAGUCAUCAGC CUGUGCUGAAUACGUCCCUG
 FroVerna  UAGGACGUGUCGUGCUGGGG AUCGAUCUUUGCAAUUAUAG AUCUUGAACGAGGAAUUCCU UGUAAGCACAAGUCAUCAGC CUGUGCUGAAUACGUCCCUG
 ZZZDohr3  UAGGACGUGUCGUGCUGGGG AUAGAUCUUUGCAAUUAUAG AUCUUGAACGAGGAAUUCCU UGUAAGCACAAGUCAUCAGC CUGUGCUGAAUACGUCCCUG
 FroDidie  UAGGACGUGUCGUGCUGGGG AUAGAUCUUUGCAAUUAUAG AUCUUGAACGAGGAAUUCCU UGUAAGCACCGGUCAUCAGC CAGUGCUGAAUACGUCCCUG
 Pa1Dub10  UAGGACGUGUCGUGCUGGGG AUAGAUCUUUGUAAUUAUAG AUCUUGAACGAGGAAUUCCU UGUAAGCACAGGUCAUCAGC CUGUGCUGAAUACGUCCCUG
 S0Hsg110  UAGGACGUUUCGUGCUGGGG AUAGAUCUUUGCAAUUAUAG AUCUUGAACGAGGAAUUCCU UGUAAGCACAGGUCAUCAGC CUGUGCUGAAUACGUCCCUG
 ParJenni  UAGGACGUGUCGUGCUGGGG AUAGAUCUUUGCAAUUAUAG AUCUUGAACGAGGAAUUCCU UGUAAGCACAGGUCAUCAGC CUGUGCUGAAUACGUCCCUG
 ParPrima  UAGGACGUGUCGUGCUGGGG AUAGAUCUUUGCAAUUAUAG AUCUUGAACGAGGAAUUCCU UGUAAGCACAGGUCAUCAGC CUGUGCUGAAUACGUCCCUG
 ParWoodr  UAGGACGUGUCGUGCUGGGG AUAGAUCUUUGCAAUUAUAG AUCUUGAACGAGGAAUUCCU UGUAAGCACAGGUCAUCAGC CUGUGCUGAAUACGUCCCUG
 ParChlor  UAGGACGUUUCGUGCUGGGG AUAGAUCUUUGCAAUUAUAG AUCUUGAACGAGGAAUUCCU UGUAAGCACAGGUCAUCAGC CUGUGCUGAAUACGUCCCUG
 ParTetra  UAGGACGUGUCGUGCUGGGG AUAGAUCUUUGCAAUUAUAG AUCUUGAACGAGGAAUUCCU UGUAAGCACAGGUCAUCAGC CUGUGCUGAAUACGUCCCUG
 ParSchew  UAGGACGUGUCGUGCUGGGG AUAGAUCUUUGCAAUUAUAG AUCUUGAACGAGGAAUUCCU UGUAAGCACAGGUCAUCAGC CUGUGCUGAAUACGUCCCUG
 ParMulti  UAGGACGUGUCGUGCUGGGG AUAGAUCUUUGCAAUUAUAG AUCUUGAACGAGGAAUUCCU UGUAAGCAUAGGUCAUCAGC CUGUGCUGAAUACGUCCCUG
 ParMult2  UAGGACGUGUCGUGCUGGGG AUAGAUCUUUGCAAUUAUAG AUCUUGAACGAGGAAUUCCU UGUAAGCAUAGGUCAUCAGC CUGUGCUGAAUACGUCCCUG
 ParCalki  UAGGACGUGUCGUGCUGGGG AUAGAUCUUUGCAAUUAUAG AUCUUGAACGAGGAAUUCCU UGUAAGCACCGGUCAUCAGC CUGUGCUGAAUACGUCCCUG
 ParCalk2  UAGGACGUGUCGUGCUGGGG AUAGAUCUUUGCAAUUAUAG AUCUUGAACGAGGAAUUCCU UGUAAGCACCGGUCAUCAGC CUGUGCUGAAUACGUCCCUG
 ParBuets  UAGGACGUGUCGUGCUGGGG AUAGAUCUUUGCAAUUAUAG AUCUUGAACGAGGAAUUCCU UGUAAGCACAGGUCAUCAGC CUGUGCUGAAUACGUCCCUG
 ParNeph2  UAGGACGUGUCGUGCUGGGG AUAGAUCUUUGCAAUUAUAG AUCUUGAACGAGGAAUUCCU UGUAAGCACAGGUCAUCAGC CUGUGCUGAAUACGUCCCUG
 ParCaud2  UAGGACAUGUCGUGCUGGGG AUAGAUCUUUGCAAUUAUAG AUCUUGAACGAGGAAUUCCU UGUAAGCACAGGUCAUCAGC CUGUGCUGAAUACGUCCCUG
 ParMult3  UAGGACGUGUCGUGCUGGGG AUAGAUCUUUGCAAUUAUAG AUCUUGAACGAGGAAUUCCU UGUAAGCAUAGGUCAUCAGC CUGUGCUGAAUACGUCCCUG
 ParNeph3  UAGGACGUGUCGUGCUGGGG AUAGAUCUUUGCAAUUAUAG AUCUUGAACGAGGAAUUCCU UGUAAGCACAGGUCAUCAGC CUGUGCUGAAUACGUCCCUG
 ParBurs2  UAGGACGUGUCGUGCUGGGG AUAGAUCUUUGCAAUUAUAG AUCUUGAACGAGGAAUUCCU UGUAAGCACAGGUCAUCAGC CUGUGCUGAAUACGUCCCUG
 ParBurs3  UAGGACGUGUCGUGCUGGGG AUAGAUCUUUGCAAUUAUAG AUCUUGAACGAGGAAUUCCU UGUAAGCACAGGUCAUCAGC CUGUGCUGAAUACGUCCCUG
 ParBurs4  UAGGACGUGUCGUGCUGGGG AUAGAUCUUUGCAAUUAUAG AUCUUGAACGAGGAAUUCCU UGUAAGCACAGGUCAUCAGC CUGUGCUGAAUACGUCCCUG
 ParCaud3  UAGGACAUGUCGUGCUGGGG AUAGAUCUUUGCAAUUAUAG AUCUUGAACGAGGAAUUCCU UGUAAGCACAGGUCAUCAGC CUGUGCUGAAUACGUCCCUG
 ParCaud4  UAGGACAUGUCGUGCUGGGG AUAGAUCUUUGCAAUUAUAG AUCUUGAACGAGGAAUUCCU UGUAAGCACAGGUCAUCAGC CUGUGCUGAAUACGUCCCUG
 ParDubo2  UAGGACGUGUCGUGCUGGGG AUAGAUCUUUGUAAUUAUAG AUCUUGAACGAGGAAUUCCU UGUAAGCACAGGUCAUCAGC CUGUGCUGAAUACGUCCCUG
 ParDubo3  UAGGACGUGUCGUGCUGGGG AUAGAUCUUUGUAAUUAUAG AUCUUGAACGAGGAAUUCCU UGUAAGCACAGGUCAUCAGC CUGUGCUGAAUACGUCCCUG
 FroParam  UAGGACGUGUCGUGCUGGGG AUCGAUCUUUGCAAUUAUAG AUCUUGAACGAGGAAUUCCU UGUAAGCACAAGUCAUCAGC CUGUGCUGAAUACGUCCCUG
 FroLeuca  UAGGACGUGUCGUGCUGGGG AUCGAUCUUUGCAAUUAUAG AUCUUGAACGAGGAAUUCCU UGUAAGCACAAGUCAUCAGC CUGUGCUGAAUACGUCCCUG

 Pa1Bur37  CCCUUUGUACACACCGCCC- -GU-CGCUCCUACCGAUUUC GAGUGAUGUGGUGAACUAUC UGGACUGCGAUCAUCC-CAC GGUGA-UUGCGGAAAGUUUC
 Pa1Mul41  CCCUUUGUACACACCGCCC- -GU-CGCUCCUACCGAUUUC GAGUGAUGUGGUGAACUAUC UGGACUGCGUUUGGGCUCGA ACCAA-GUGCGGGAAGUUUC
 Pa1Polyc  CCCUUUGUACACACCGCCC- -GU-CGCUCCUACCGAUUUC GAGUGAUGUGGUGAACUAUC UGGACUGGAGACGG-CUCGA ACGUU-UUCCGGGAAGUUUC
 Pa1Putri  CCCUUUGUACACACCGCCC- -GU-CGCUCCUACCGAUUUC GAGUGAUGUGGUGAACUAUC UGGACUGUGAGAGGGCUUGA ACCUU-UUGCAGGAAGUUUC
 FroMagna  CCCUUUGUACACACCGCCC- -GU-CGCUCCUACCGAUUUC GAGUGAUGUGGUGAACAUUC UGGACUGCGUUAGGACUUGU GCCUA-GUGCAGGAAGUUAU
 FroVerna  CCCUUUGUACACACCGCCC- -GU-CGCUCCUACCGAUUUA GAGUGUUGUGGUGAACAUUC UGGACUGCGAGCAAGCUUGU CUUGU-UUGCAGGAAGUUAU
 ZZZDohr3  CCCUUUGUACACACCGCCC- -GU-CGCUCCUACCGAUUUC GAGUGAUGUGGUGAACCUUC UGGACUGCGUUUGGACUUGA GCCAA-AUGCGGAAAGUUAU
 FroDidie  CCCUUUGUACACACCGCCC- -GU-CGCUCCUACCGAUUUC GAGUGAUGUGGUGAACCUUC UGGACUGCGUUUGGACUUGA GCCAA-AUGCGGAAAGUUAU
 Pa1Dub10  CCCUUUGUACACACCGCCC- -GU-CGCUCCUACCGAUUUC GAGUGAUGUGGUGAACCAUC UGGACUGCGAGUAGGCUCGA ACUAC-UUGCGGGAAGUUUU
 S0Hsg110  CCCUUUGUACACACCGCCC- -GU-CGCUCCUACCGAUUUC GAGUGAUGAGGUGAACUAUC UGGACUGUGGGUGGGCUCGA ACCAUCUUGCGGGAAGUUUC
 ParJenni  CCCUUUGUACACACCGCCC- -GU-CGCUCCUACCGAUUUC GAGUGAUGUGGUGAACUAUC UGGACUGCGAGUGGGCUCGA ACCAU-UUGCGGGAAGUUUC
 ParPrima  CCCUUUGUACACACCGCCC- -GU-CGCUCCUACCGAUUUC GAGUGAUGUGGUGAACUAUC UGGACUGCGGAUGGGCUCGA ACCAU-UUGCGGGAAGUUUC
 ParWoodr  CCCUUUGUACACACCGCCC- -GU-CGCUCCUACCGAUUUC GAGUGAUGUGGUGAACUAUC UGGACUGUGGACGGGCUCGA ACCGU-UCGCGGGAAGUUUC
 ParChlor  CCCUUUGUACACACCGCCC- -GU-CGCUCCUACCGAUUUC GAGUGAUGAGGUGAACUAUC UGGACUGUGGGUGGGCUCGA ACCAUCUUGCGGGAAGUUUC
 ParTetra  CCCUUUGUACACACCGCCC- -GU-CGCUCCUACCGAUUUC GAGUGAUGUGGUGAACUAUC UGGACUGCGGAUGGGCUCGA ACCAU-UUGCGGGAAGUUUC
 ParSchew  CCCUUUGUACACACCGCCGC GGUCCGCUCCUACCGAUUUC GAGUGAUGUGGUGAACUAUC UGGACUGCGAGUGGGCUCGA ACCAU-UUGCGGGAAGUUUC
 ParMulti  CCCUUUGUACACACCGCCC- -GU-CGCUCCUACCGAUUUC GAGUGAUGUGGUGAACUAUC UGGACUGCGAUUGGGCUUGA ACCAG-UUGCGGGAAGUUUC
 ParMult2  CCCUUUGUACACACCGCCC- -GU-CGCUCCUACCGAUUUC GAGUGAUGUGGUGAACUAUC UGGACUGCGAUUGGGCUUGA ACCAG-UUGCGGGAAGUUUC
 ParCalki  CCCUUUGUACACACCGCCC- -GU-CGCUCCUACCGAUUUC GAGUGAUGUGGUGAACUAUC UGGACUGCUCGUGGGCUCGA ACCAU-GAGCGGGAAGUUUC
 ParCalk2  CCCUUUGUACACACCGCCC- -GU-CGCUCCUACCGAUUUC GAGUGAUGUGGUGAACUAUC UGGACUGCUCGUGGGCUCGA ACCAU-GAGCGGGAAGUUUC
 ParBuets  CCCUUUGUACACACCGCCC- -GU-CGCUCCUACCGAUUUC GAGUGAUGUGGUGAACUAUC UGGACUGCGGUGGGGCUUGA ACCCA-UUGCGGAAAGUUUC
 ParNeph2  CCCUUUGUACACACCGCCC- -GU-CGCUCCUACCGAUUUC GAGUGAUGUGGUGAACUAUC UGGACUGUGGACGGGCUUGA ACCGU-UCGCGGGAAGUUUC
 ParCaud2  CCCUUUGUACACACCGCCC- -GU-CGCUCCUACCGAUUUC GAGUGAUGUGGUGAACUAUC UGGACUGCGGAUGGGCUUGA ACCAU-UUGCGGGAAGUUUC
 ParMult3  CCCUUUGUACACACCGCCC- -GU-CGCUCCUACCGAUUUC GAGUGAUGUGGUGAACUAUC UGGACUGCGAUUGGGCUCGA ACCAG-UUGCGGGAAGUUUC
 ParNeph3  CCCUUUGUACACACCGCCC- -GU-CGCUCCUACCGAUUUC GAGUGAUGUGGUGAACUAUC UGGACUGUGGACGGGCUUGA ACCGU-UCGCGGGAAGUUUC
 ParBurs2  CCCUUUGUACACACCGCCC- -GU-CGCUCCUACCGAUUUC GAGUGAUGUGGUGAACUAUC UGGACUGCGAUCAUCC-CAC GGUGA-UUGCGGGAAGUUUC
 ParBurs3  CCCUUUGUACACACCGCCC- -GU-CGCUCCUACCGAUUUC GAGUGAUGUGGUGAACUAUC UGGACUGCGAUCAUCC-CAC GGUGA-UUGCGGAAAGUUUC
 ParBurs4  CCCUUUGUACACACCGCCC- -GU-CGCUCCUACCGAUUUC GAGUGAUGUGGUGAACUAUC UGGACUGCGAUCAUCC-CAC GGUGA-UUGCGGAAAGUUUC
 ParCaud3  CCCUUUGUACACACCGCCC- -GU-CGCUCCUACCGAUUUC GAGUGAUGUGGUGAACUAUC UGGACUGCGGAUGGGCUUGA ACCAU-UUGCGGGAAGUUUC
 ParCaud4  CCCUUUGUACACACCGCCC- -GU-CGCUCCUACCGAUUUC GAGUGAUGUGGUGAACUAUC UGGACUGCGGAUGGGCUUGA ACCAU-UUGCGGGAAGUUUC
 ParDubo2  CCCUUUGUACACACCGCCC- -GU-CGCUCCUACCGAUUUC GAGUGAUGUGGUGAACCAUC UGGACUGCGAGUAGGCUCGA ACUAC-UUGCGGGAAGUUUU
 ParDubo3  CCCUUUGUACACACCGCCC- -GU-CGCUCCUACCGAUUUC GAGUGAUGUGGUGAACCAUC UGGACUGCGAGUAGGCUCGA ACUAC-UUGCGGGAAGUUUU
 FroParam  CCCUUUGUACACACCGCCC- -GU-CGCUCCUACCGAUUUA GAGUGUUGUGGUGAACAUUC UGGACUGCGUGUAAGCUUGU CUUGC-GUGCAGGAAGUUAU
 FroLeuca  CCCUUUGUACACACCGCCC- -GU-CGCUCCUACCGAUUUA GAGUGUUGUGGUGAACAUUC UGGACUGCGUUUAGGCUCGA ACUAG-AUGCAGGAAGUUAU

 Pa1Bur37  GUAAACCUUAUCACUUAGAG GAAGGAGAAGUCGUAACAAG GUUUCC
 Pa1Mul41  GUAAACCUUAUCACUUAGAG GAAGGAGAAGUCGUAACAAG GUUUCC
 Pa1Polyc  GUAAACCUUAUCACUUAGAG GAAGGAGAAGUCGUAACAAG GUUUCC
 Pa1Putri  GUAAACCUUAUCACUUAGAG GAAGGAGAAGUCGUAACAAG GUUUCC
 FroMagna  GUAAACCUUAUCACUUAGAG GAAGGAGAAGUCGUAACAAG GUUUCC
 FroVerna  GCAAACCUUAACACUUAGAG GAGGGAGAAGUCGUAACAAG GUUUCC
 ZZZDohr3  GUAAACUUCAUCACUUAGAG GAAGGAGAAGUCGUAACAAG GUUUCC
 FroDidie  GUAAACCUUAUCACUUAGAG GAAGGAGAAGUCGUAACAAG GUUUCC
 Pa1Dub10  GUAAACCUUAUCACUUAGAG GAAGGAGAAGUCGUAACAAG GUUUCC
 S0Hsg110  GUAAACCUUAUCACUUAGAG GAAGGAGAAGUCGUAACAAG GUUUCC
 ParJenni  GUAAACCUUAUCACUUAGAG GAAGGAGAAGUCGUAACAAG GUUUCC
 ParPrima  GUAAACCUUAUCACUUAGAG GAAGGAGAAGUCGUAACAAG GUUUCC
 ParWoodr  GUAAACCUUAUCACUUAGAG GAAGGAGAAGUCGUAACAAG GUUUCC
 ParChlor  GUAAACCUUAUCACUUAGAG GAAGGAGAAGUCGUAACAAG GUUUCC
 ParTetra  GUAAACCUUAUCACUUAGAG GAAGGAGAAGUCGUAACAAG GUUUCC
 ParSchew  GUAAACCUUAUCACUUAGAG GAAGGAGAAGUCGUAACAAG GUUUCC
 ParMulti  GUAAACCUUAUCACUUAGAG GAAGGAGAAGUCGUAACAAG GUUUCC
 ParMult2  GUAAACCUUAUCACUUAGAG GAAGGAGAAGUCGUAACAAG GUUUCC
 ParCalki  GUAAACCUUAUCACUUAGAG GAAGGAGAAGUCGUAACAAG GUUUCC
 ParCalk2  GUAAACCUUAUCACUUAGAG GAAGGAGAAGUCGUAACAAG GUUUCC
 ParBuets  GUAAACCUUAUCACUUAGAG GAAGGAGAAGUCGUAACAAG GUUUCC
 ParNeph2  GUAAACCUUAUCACUUAGAG GAAGGAGAAGUCGUAACAAG GUUUCC
 ParCaud2  GUAAACCUUAUCACUUAGAG GAAGGAGAAGUCGUAACAAG GUUUCC
 ParMult3  GUAAACCUUAUCACUUAGAG GAAGGAGAAGUCGUAACAAG GUUUCC
 ParNeph3  GUAAACCUUAUCACUUAGAG GAAGGAGAAGUCGUAACAAG GUUUCC
 ParBurs2  GUAAACCUUAUCACUUAGAG GAAGGAGAAGUCGUAACAAG GUUUCC
 ParBurs3  GUAAACCUUAUCACUUAGAG GAAGGAGAAGUCGUAACAAG GUUUCC
 ParBurs4  GUAAACCUUAUCACUUAGAG GAAGGAGAAGUCGUAACAAG GUUUCC
 ParCaud3  GUAAACCUUAUCACUUAGAG GAAGGAGAAGUCGUAACAAG GUUUCC
 ParCaud4  GUAAACCUUAUCACUUAGAG GAAGGAGAAGUCGUAACAAG GUUUCC
 ParDubo2  GUAAACCUUAUCACUUAGAG GAAGGAGAAGUCGUAACAAG GUUUCC
 ParDubo3  GUAAACCUUAUCACUUAGAG GAAGGAGAAGUCGUAACAAG GUUUCC
 FroParam  GCAAACCUUAACACUUAGAG GAAGGAGAAGUCGUAACAAG GUUUCC
 FroLeuca  GCAAACCUUAACACUUAGAG GAAGGAGAAGUCGUAACAAG GUUUCC

;
  end;
