# Supplementary material for: Rare Freshwater Ciliate Paramecium chlorelligerum Kahl, 1935 and Its Macronuclear Symbiotic Bacterium “Candidatus Holospora parva”
Source: PLoS One. 2016 Dec 16;11(12):e0167928. doi: 10.1371/journal.pone.0167928 (PMC5161471; doi:10.1371/journal.pone.0167928)
Supplement: S2 Alignment — 29 sequences of ciliates were aligned to perform phylogenetical analysis of Paramecium chlorelligerum. The resulting 999 nucleotides columns are presented here. (S2 Alignment) (TXT) [file pone.0167928.s002.txt]

#NEXUS
[/Users/Oli/.arb_tmp/tmp/gde1006_0 -- data title]

[Name: Pc0ZZZZZ          Len:   999  Check: EDA063E8]
[Name: Pm0Putri          Len:   999  Check: 7D41EBE4]
[Name: Pm0Putr2          Len:   999  Check: D075BC5E]
[Name: Pm0Polyc          Len:   999  Check: 3E33DDBF]
[Name: Pm0Cauda          Len:   999  Check: 9D68D0F3]
[Name: Pm0Mul28          Len:   999  Check: C0ED8DD0]
[Name: Pm0Sexa4          Len:   999  Check: 5C3AE0A7]
[Name: Pm0Sept5          Len:   999  Check: 7EED6505]
[Name: Pm0Tet11          Len:   999  Check: 7388F3D1]
[Name: Pm0Quad7          Len:   999  Check: B9949671]
[Name: Pm0Tred3          Len:   999  Check: 47650FA8]
[Name: Pm0Jenni          Len:   999  Check:  783838A]
[Name: Pm0Schew          Len:   999  Check: 951BF2C2]
[Name: Pm0Calk6          Len:   999  Check: A00157E3]
[Name: Pm0Calk3          Len:   999  Check: 2BCE4740]
[Name: Pm0Bur23          Len:   999  Check: 83226299]
[Name: Pm0Dubo3          Len:   999  Check: C1FDBDC7]
[Name: Pm0Dubo4          Len:   999  Check: C1FDBDC7]
[Name: Pm0Tria9          Len:   999  Check: BCF3EE12]
[Name: Pm0Pri17          Len:   999  Check: C58E039E]
[Name: Pm0Bur22          Len:   999  Check: 279C4214]
[Name: Pm0Sonn2          Len:   999  Check: F8FEC45C]
[Name: Pm0Unde3          Len:   999  Check: 906A4163]
[Name: Pm0Bia14          Len:   999  Check: 363926B2]
[Name: Pm0Mul32          Len:   999  Check: A1641F5E]
[Name: Pm0Bur18          Len:   999  Check: 47725E5F]
[Name: PchloH            Len:   999  Check: EDA063E8]
[Name: TtyTher3          Len:   999  Check: 472AE0F3]
[Name: RrataT00          Len:   999  Check: 622AFF17]


begin data;
 dimensions ntax=29 nchar=999;
 format datatype=rna interleave=yes missing=. gap=-;
  matrix
 Pc0ZZZZZ  AACCUGCGGAAGGAUCAUUC ACACAUAUGAU-----CGUC AACCUAAGAUUAG-AUUAGU UGUGCUUCUGAUCUAACAGU AGUUAGGCGGA---------
 Pm0Putri  AACCUGCGGAAGGAUCAUUA ACACAUUUCAUGUAUCCAAC AACCUUAGAUCAGGUUAAGA UGUGAUUCCAUGC-GGCAUU AGCUGUGUGGA---------
 Pm0Putr2  AACCUGCGGAAGGAUCAUUA ACACAUUUCAUGUAUCCAAC AACCUUAGAUCAGGUUAAGA UGUGAUUCCAUGC-GGCAUU AGCUGUGUGGA---------
 Pm0Polyc  AACCUGCGGAAGGAUCAUUU ACACAUUUGAU-----CGUC AACCUAAGAUUAGAGAUU-U UGUGCUUCGGGUUCAGCAGU AGCUGAGUCGA---------
 Pm0Cauda  AACCUGCGGAAGGAUCAUUU ACACAUUCGAU-----CUUA AACAUUAGAUUAGUG-UAGC UGUGCUUCUGUUCUAACAUU AGUUAGUCGGA---------
 Pm0Mul28  AACCUGCGGAAGGAUCAUUC ACACAUUCGAU-----CUUA AACCUUAGAUUAGUGUUUGG UGUGCUUCUGUUCUAACAUU AGUUAGUCAGA---------
 Pm0Sexa4  AACCUGCGGAAGGAUCAUUU ACACAUUCGAU-----CGUA AACCUUAGAUUAGUGUUUGA UGUGCUUCUGUUCUAACAUU AGUUAGUCAGA---------
 Pm0Sept5  AACCUGCGGAAGGAUCAUUU ACACAUUCGAU-----CGUA AACCUUAGAUUAGUGUUUGA UGUGCUUCUGUUCUAACAUU AGUUAGUCAGA---------
 Pm0Tet11  AACCUGCGGAAGGAUCAUUU ACACAUUCGAU-----CGUA AACCUUAGAUUAGUGUUUGA UGUGCUUCUGUUCUAACAUU AGUUAGUCAGA---------
 Pm0Quad7  AACCUGCGGAAGGAUCAUUU ACACAUUCGAU-----CGUA AACCUUAGAUUAGUGUUUGA UGUGCUUCUGUUCUAACAUU AGUUAGUCAGA---------
 Pm0Tred3  AACCUGCGGAAGGAUCAUUU ACACAUUCGAU-----CGUA AACCUUAGAUUAGUGUUUGA UGUGCUUCUGUUCUAACAUU AGUUAGUCAGA---------
 Pm0Jenni  AACCUGCGGAAGGAUCAUUU ACACAUUCGAU-----CGUA AACCUUAGAUUAGUGUUUGA UGUGCUUCUGUUCUAACAUU AGUUAGUCAGA---------
 Pm0Schew  AACCUGCGGAAGGAUCAUUU ACACAUUCGAU-----CGUA AACCUUAGAUUAGUGUUUGA UGUGCUUCUGUUCUAACAUU AGUUAGUCAGA---------
 Pm0Calk6  AACCUGCGGAAGGAUCAUUU ACACAUAUGAU-----UUCC UACCUAAGAUUAGUGUUU-- UGUGCUUCUGUUCUAACAGU AGUUAGGCGGA---------
 Pm0Calk3  AACCUGCGGAAGGAUCAUUU ACACAUAUGAU-----UUCC UACCUAAGAUUAGUGUUU-- UGUGCUUCUAUUUUAACAAU AGUUAAAUGGA---------
 Pm0Bur23  AACCUGCGGAAGGAUCAUUA ACACAUUAAUA-----UCCA UACCUUAGAUCAGGUUUAGA AGUGCUUCUGUCUUGACAUU AGUUGAGCAGA---------
 Pm0Dubo3  AACCUGCGGAAGGAUCAUUA ACACAUUACAUGUAUCCGAC AACCUUAGAUUAGGCAUA-- UGUGCUUCUGACCCAACAGU AGUUGGGCAGG---------
 Pm0Dubo4  AACCUGCGGAAGGAUCAUUA ACACAUUACAUGUAUCCGAC AACCUUAGAUUAGGCAUA-- UGUGCUUCUGACCCAACAGU AGUUGGGCAGG---------
 Pm0Tria9  AACCUGCGGAAGGAUCAUUU ACACAUUCGAU-----CGUA AACCUUAGAUUAGUGUUUGA UGUGCUUCUGUUCUAACAUU AGUUAGUCAGA---------
 Pm0Pri17  AACCUGCGGAAGGAUCAUUU ACACAUUCGAU-----CGUA AACCUUAGAUUAGUGUUUGA UGUGCUUCUGUUCUAACAUU AGUUAGUCAGA---------
 Pm0Bur22  AACCUGCGGAAGGAUCAUUA ACACAUUAAUA-----UCCA UACCUUAGAUCAGGUUUAGA AGUGCUUCUGUCUUGACAUU AGUUGAGCAGA---------
 Pm0Sonn2  AACCUGCGGAAGGAUCAUUU ACACAUUCGAU-----CGUA AACCUUAGAUUAGUGUUUGA UGUGCUUCUGUUCUAACAUU AGUUAGUCAGA---------
 Pm0Unde3  AACCUGCGGAAGGAUCAUUU ACACAUUCGAU-----CGUA AACCUUAGAUUAGUGUUUGA UGUGCUUCUGUUCUAACAUU AGUUAGUCAGA---------
 Pm0Bia14  AACCUGCGGAAGGAUCAUUU ACACAUUCGAU-----CAU- AACCUUAGAUUAGUGUUUGA UGUGCUUCUGUUCUAACAUU AGUUAGUCAGA---------
 Pm0Mul32  AACCUGCGGAAGGAUCAUUC ACACAUUCGAU-----CUUA AACCUUAGAUUAGUGUUUGG UGUGCUUCUGUACUAACAGU AGUUAGGCAGA---------
 Pm0Bur18  AACCUGCGGAAGGAUCAUUA ACACAUUAAUA-----UCCA UACCUUAGAUCAGGUUUAGA AGUGCUUCUGUCUUGACAUU AGUUGAGCAGA---------
   PchloH  AACCUGCGGAAGGAUCAUUC ACACAUAUGAU-----CGUC AACCUAAGAUUAG-AUUAGU UGUGCUUCUGAUCUAACAGU AGUUAGGCGGA---------
 TtyTher3  AACCUGCAGAUGGAUCAUUA ACACAAUUAAC--------A AACCUUAACUUA-------- UGUACUUUCG----AAGAGA ACUUCGGUUUUCUUCGAGGU
 RrataT00  AACCUGCAGAUGGAUCAUUA ACACAAUUAAC--------A AACCUUAACUUA-------- UGUACUUUUG----AAGUUU AUUUCGGUAAACUUCAAGGU

 Pc0ZZZZZ  ---------------AGACC AAUAAAA-AC---------- -------UUAUUCAUUU--C AAUUUUGUUUAUUAUGCUUA AUUAA-----ACCAGAAAAU
 Pm0Putri  ---------------AAAAC AAUAA---AC---------- -------UUAUUCUCUU--A AUAAUUAUUAACCAAA-AUA UCAUAAAUUGAAAAGAAAAU
 Pm0Putr2  ---------------AAAAC AAUAA---AC---------- -------UUAUUCUCUU--A AUAAUUAUUAACCAAA-AUA UCAUAAAUUGAAAAGAAAAU
 Pm0Polyc  ---------------AGUCC A-UAAAAAAC---------- -------GUAUUUUCUU--C AUUUGAAUUCAAUAUACACA U---GAA---AACAGCAAAU
 Pm0Cauda  ---------------AGUUC AAUAA---AC---------- -------UUAUUUAUCU--A AUUUUUAUUUAACAUGU-CA UCAUUAU---ACCAGAAAAU
 Pm0Mul28  ---------------AGUUC AAUAA---AC---------- -------CUAUCUAUAU--A AAUUUUAUUUAAUAUAU--U UUCUAAA---CUCAGAAAAU
 Pm0Sexa4  ---------------AGUUC AAUAA---AC---------- -------CUAUUCUCU---A AUCUUUAUUUAACAUGUC-A UCAUUAU---ACCAGAAAAU
 Pm0Sept5  ---------------AGUUC AAUAA---AC---------- -------CUAUUCUCU---A AUUUUUAUUUAACAUGUC-U UCAUUAU---ACCAGAAAAU
 Pm0Tet11  ---------------AGUUC AAUAA---AC---------- -------CUAUUCUCU---A AUUUUUAUUUAACAUGUC-A UCAUUAU---ACCAGAAAAU
 Pm0Quad7  ---------------AGUUC AAUAA---AC---------- -------CUAUUCUCU---A AUCUUUAUUUAACAUGU--U UCAUUAA---ACCAGAAAAU
 Pm0Tred3  ---------------AGUUC AAUAA---AC---------- -------CUAUUCUCU---A AUUUUUAUUUAACAUGUU-U UCAUUAA---ACCAGAAAAU
 Pm0Jenni  ---------------AGUUC AAUAA---AC---------- -------CUAUUCUCU---A AUUUUUAUUUAACAUGUC-A UCAUUAU---ACCAGAAAAU
 Pm0Schew  ---------------AGUUC AAUAA---AC---------- -------CUAUUCUCU---A AUUUUUAUUUAACAUGUC-U UCAUUAU---ACCAGAAAAU
 Pm0Calk6  ---------------AGUCC CAUAAAAAAA---------- -------UUAUUUCUUU--A UAUUUAAUUCAGUAUGCAUU UUGAAAA---AUUAGAAAAU
 Pm0Calk3  ---------------AGUCC CAUAAAAAAA---------- -------UUAUUUCUUU--A UAUUUAAUUCAGUAUGCAUU UUGAAAA---AUUAGAAAAU
 Pm0Bur23  ---------------AAAAC AAACAUUAAUACUAUUCUCU UUAAUU-UUAUUCUCUUUUU AUUUUAAUAAACCAUUUAUU CAUAAAA---AAAAGAAAAU
 Pm0Dubo3  ---------------AAAAC U-UAAAACAC---------- -------CUAUUCUCUUCAA UAAACUAUUUAUUAAACCCA UUUAAA---AAUGAGAAAAU
 Pm0Dubo4  ---------------AAAAC U-UAAAACAC---------- -------CUAUUCUCUUCAA UAAACUAUUUAUUAAACCCA UUUAAA---AAUGAGAAAAU
 Pm0Tria9  ---------------AGUUC AAUAA---AC---------- -------UUAUUCUCU---A AUCUUUAUUUAACAUGUU-U UCAUUAA---ACCAGAAAAU
 Pm0Pri17  ---------------AGUUC AAUAA---AC---------- -------UUAUUCUCU---A AUCUUUAUUUAACAUGUU-U UCAUUAU---ACCAGAAAAU
 Pm0Bur22  ---------------AAAAC AAACAUUAAUACUAUUCUCU UUAAUUAUUAUUCUCUUUUU AUUUUAAUAAACCAUUUAUU CAUAAAA---AAAAGAAAAU
 Pm0Sonn2  ---------------AGUUC AAUAA---AC---------- -------CUAUUCUCU---A AUUUUUAUUUAACAUGUC-U UCAUUAU---ACCAGAAAAU
 Pm0Unde3  ---------------AGUUC AAUAA---AC---------- -------CUAUUCUCU---A AUCUUUAUUUAACAUGU--U UCAUUAA---ACCAGAAAAU
 Pm0Bia14  ---------------AGUUC AAUAA---AC---------- -------CUAUUCUCU---A AUUUUUAUUUAACAUGU--U UCAUUAU---ACCAGAAAAU
 Pm0Mul32  ---------------AGUUC AAUAA---AC---------- -------CUAUCUAUCU--A AUUUUUAUUUAAUAUAU--U UUCUAAA---CUCAGAAAAU
 Pm0Bur18  ---------------AAAAC AAACAUUAAUACUAUUCUCU UUAAUUAUUAUUCUCUUUUU AUUUUAAUAAACCAUUUAUU CAUAAAA---AAAAGAAAAU
   PchloH  ---------------AGACC AAUAAAA-AC---------- -------UUAUUCAUUU--C AAUUUUGUUUAUUAUGCUUA AUUAA-----ACCAGAAAAU
 TtyTher3  UUUAUUGUCACACCUAGUGU GAAUAAAAA----------- -------UUUUUCAUAU--G UCUAAGAUCUGGAUA-ACAU CCAAAA--CGAAAAGAAAAU
 RrataT00  CUUAAUGUCACACCUAGUGU GAAAAAAAA----------- -------UCAUUCAUAU--G UCUAAGAUCUGGAUAAACAU CCAAAAAACGAAAAGAAAAU

 Pc0ZZZZZ  UUUCAACGAUGGAUAUCUGG GUUCCCAUAACGAUGAAGAA CGCAGCGAAAUGCGAUACGC AAUGCGAAUAGCAGAUCCGC GAGACAUUAGAUCUUCGAAC
 Pm0Putri  UUUCAACGAUGGAUAUCUGG GUUCCCAUAUCGAUGAAGAA CGCAGCGAAAUGCGAUACGC AAUGCGAAUAGCAGAACCGC GAGACAUCAGAUUUUUGAAC
 Pm0Putr2  UUUCAACGAUGGAUAUCUGG GUUCCCAUAUCGAUGAAGAA CGCAGCGAAAUGCGAUACGC AAUGCGAAUAGCAGAACCGC GAGACAUCAGAUUUUUGAAC
 Pm0Polyc  UUUCAACGAUGGAUAUCUGG GUUCCCAUAACGAUGAAGAA CGCAGCGAAAUGCGAUACGC AAUGCGAAUAGCAGAUCCGC GAGACAUUAGAUUUUCGAAC
 Pm0Cauda  UUUCAACGAUGGAUAUCUGG GUUCCCAUAACGAUGAAGAA CGCAGCGAAAUGCGAUACGC AAUGCGAAUAGCAGAUCCGC GAGACAUUAGAUUUUCGAAC
 Pm0Mul28  UUUCAACGAUGGAUAUCUGG GUUCCCAUAACGAUGAAGAA CGCAGCGAAAUGCGAUACGC AAUGCGAAUAGCAGAUCCGC GAGACAUUAGAUUUUCGAAC
 Pm0Sexa4  UUUCAACGAUGGAUAUCUGG GUUCCCAUAACGAUGAAGAA CGCAGCGAAAUGCGAUACGC AAUGCGAAUAGCAGAUCUGC GAGACAUUAGAUUUUCGAAC
 Pm0Sept5  UUUCAACGAUGGAUAUCUGG GUUCCCAUAACGAUGAAGAA CGCAGCGAAAUGCGAUACGC AAUGCGAAUAGCAGAUCUGC GAGACAUUAGAUUUUCGAAC
 Pm0Tet11  UUUCAACGAUGGAUAUCUGG GUUCCCAUAACGAUGAAGAA CGCAGCGAAAUGCGAUACGC AAUGCGAAUAGCAGAUCUGC GAGACAUUAGAUUUUCGAAC
 Pm0Quad7  UUUCAACGAUGGAUAUCUGG GUUCCCAUAACGAUGAAGAA CGCAGCGAAAUGCGAUACGC AAUGCGAAUAGCAGAUCUGC GAGACAUUAGAUUUUCGAAC
 Pm0Tred3  UUUCAACGAUGGAUAUCUGG GUUCCCAUAACGAUGAAGAA CGCAGCGAAAUGCGAUACGC AAUGCGAAUAGCAGAUCUGC GAGACAUUAGAUUUUCGAAC
 Pm0Jenni  UUUCAACGAUGGAUAUCUGG GUUCCCAUAACGAUGAAGAA CGCAGCGAAAUGCGAUACGC AAUGCGAAUAGCAGAUCUGC GAGACAUUAGAUUUUCGAAC
 Pm0Schew  UUUCAACGAUGGAUAUCUGG GUUCCCAUAACGAUGAAGAA CGCAGCGAAAUGCGAUACGC AAUGCGAAUAGCAGAUCUGC GAGACAUUAGAUUUUCGAAC
 Pm0Calk6  UUUCAACGAUGGAUAUCUGG GUUCCCAUAACGAUGAAGAA CGCAGCGAAAUGCGAUACGC AAUGCGAAUAGCAGAUCCGC GAGACAUUAGAUUUUCGAAC
 Pm0Calk3  UUUCAACGAUGGAUAUCUGG GUUCCCAUAACGAUGAAGAA CGCAGCGAAAUGCGAUACGC AAUGCGAAUAGCAGAUCCGC GAGACAUUAGAUUUUCGAAC
 Pm0Bur23  UUUCAACGAUGGAUAUCUGG GUUCCCAUAUCGAUGAAGAA CGCAGCGAAAUGCGAUACGC AAUGCGAAUAGCAGAACCGC GAGACAUCUGAUCUUUGAAC
 Pm0Dubo3  UCUCAACGAUGGAUAUCUGG GUUCCCAUAACGAUGAAGAA CGCAGCGAACUGCGAUACGC AAUGCGAAUAGCAGAACCGC GAGACAUUAGAUUUUUGAAC
 Pm0Dubo4  UCUCAACGAUGGAUAUCUGG GUUCCCAUAACGAUGAAGAA CGCAGCGAACUGCGAUACGC AAUGCGAAUAGCAGAACCGC GAGACAUUAGAUUUUUGAAC
 Pm0Tria9  UUUCAACGAUGGAUAUCUGG GUUCCCAUAACGAUGAAGAA CGCAGCGAAAUGCGAUACGC AAUGCGAAUAGCAGAUCUGC GAGACAUUAGAUUUUCGAAC
 Pm0Pri17  UUUCAACGAUGGAUAUCUGG GUUCCCAUAACGAUGAAGAA CGCAGCGAAAUGCGAUACGC AAUGCGAAUAGCAGAUCUGC GAGACAUUAGAUUUUCGAAC
 Pm0Bur22  UUUCAACGAUGGAUAUCUGG GUUCCCAUAUCGAUGAAGAA CGCAGCGAAAUGCGAUACGC AAUGCGAAUAGCAGAACCGC GAGACAUCUGAUCUUUGAAC
 Pm0Sonn2  UUUCAACGAUGGAUAUCUGG GUUCCCAUAACGAUGAAGAA CGCAGCGAAAUGCGAUACGC AAUGCGAAUAGCAGAUCUGC GAGACAUUAGAUUUUCGAAC
 Pm0Unde3  UUUCAACGAUGGAUAUCUGG GUUCCCAUAACGAUGAAGAA CGCAGCGAAAUGCGAUACGC AAUGCGAAUAGCAGAUCUGC GAGACAUUAGAUUUUCGAAC
 Pm0Bia14  UUUCAACGAUGGAUAUCUGG GUUCCCAUAACGAUGAAGAA CGCAGCGAAAUGCGAUACGC AAUGCGAAUAGCAGAUCUGC GAGACAUUAGAUUUUCGAAC
 Pm0Mul32  UUUCAACGAUGGAUAUCUGG GUUCCCAUAACGAUGAAGAA CGCAGCGAAAUGCGAUACGC AAUGCGAAUAGCAGAUCCGC GAGACAUUAGAUUUUCGAAC
 Pm0Bur18  UUUCAACGAUGGAUAUCUGG GUUCCCAUAUCGAUGAAGAA CGCAGCGAAAUGCGAUACGC AAUGCGAAUAGCAGAACCGC GAGACAUCUGAUCUUUGAAC
   PchloH  UUUCAACGAUGGAUAUCUGG GUUCCCAUAACGAUGAAGAA CGCAGCGAAAUGCGAUACGC AAUGCGAAUAGCAGAUCCGC GAGACAUUAGAUCUUCGAAC
 TtyTher3  UUUCAACGGUGGAUAUCUAG GUUCCCGUGACGAUGAAGAA CGCAGCGAAAUGCGAUACGC AAUGCGAAUUGCAGAACCGC GAGUCAUCAGAUCUUUGAAC
 RrataT00  UUUCAACGGUGGAUAUCUAG GUUCCCGUGACGAUGAAGAA CGCAGCGAAAUGCGAUACGC AAUGCGAAUUGCAGAACCGC GAGUCAUCAGAUCUUUGAAC

 Pc0ZZZZZ  GCAAUUGGCGCUAGUUU--- -ACUAGCAUGUUUGUUUCAG UGUGU-UGGAGAGAAA--UC CAUCAUAAAAAUGAAUGUGA UUGAGACUU-----UCG---
 Pm0Putri  GCAACUGGCGCUAGUUU--- -ACUAGCAUGUUUGUUUCAG UGUGUGUGGAGAGAAUAACU CAUCAGCGAUAAGAAUGUGA UUGAGGUGC-----A-----
 Pm0Putr2  GCAACUGGCGCUAGUUU--- -ACUAGCAUGUUUGUUUCAG UGUGUGUGGAGAGAAUAACU CAUCAGCGAUAAGAAUGUGA UUGAGGUGC-----A-----
 Pm0Polyc  GCAAUUGGCGCUGGUUU--- -ACCAGCAUGUUUGUUUCAG UGUGU-UGGAGAGCAA--CU CAUCGCAAAAGCGAAUGUGA CUGAGGCUC-----GCAAU-
 Pm0Cauda  GCACUUGGCGCUAGUUU--- -ACUAGCAUGUUUGUUUCAG UGUGUUUGGAGAGUUC--UU AAUCACCAAAAAGAAUGUGA UUGAGGCUU-----A-----
 Pm0Mul28  GCACCUGGCGCUAGUUU--- -ACUAGCAUGUUUGUUUCAG UGUGUUUGGAGAGAUU--CC AAUCAUCAAAAAGAAUGUGA UUGAGGUUU-----C-----
 Pm0Sexa4  GCACUUGGCGCUAGUUU--- -ACUAGCAUGUUUGUUUCAG UGUGUUUGGAGAGCAU--CU UAUCACCAAAAAGAAUGUGA UUGAGGCUU-----C-----
 Pm0Sept5  GCACUUGGCGCUAGUUU--- -ACUAGCAUGUUUGUUUCAG UGUGUUUGGAGAGCAU--CA UAUCAUCAAAAAGAAUGUGA UUGAGGCUU-----C-----
 Pm0Tet11  GCACUUGGCGCUAGUUU--- -ACUAGCAUGUUUGUUUCAG UGUGUUUGGAGAGCAU--CU UAUCAUCAAAAAGAAUGUGA UUGAGGCUU-----C-----
 Pm0Quad7  GCACUUGGCGCUAGUUU--- -ACUAGCAUGUUUGUUUCAG UGUGUUUGGAGAGCAU--CU UAUCAUCAAAAAGAAUGUGA UUGAGGCUU-----C-----
 Pm0Tred3  GCACUUGGCGCUAGUUU--- -ACUAGCAUGUUUGUUUCAG UGUGUUUGGAGAGCAU--CU UAUCAUCAAAAAGAAUGUGA UUGAGGCUU-----C-----
 Pm0Jenni  GCACUUGGCGCUAGUUU--- -ACUAGCAUGUUUGUUUCAG UGUGUUUGGAGAGCAU--CU UAUCAUCAAAAAGAAUGUGA UUGAGGCUU-----C-----
 Pm0Schew  GCACUUGGCGCUAGUUU--- -ACUAGCAUGUUUGUUUCAG UGUGUUUGGAGAGCAU--CU UAUCAUCAAAAUGAAUGUGA UUGAGGCUU-----C-----
 Pm0Calk6  GCACUUGGCGCUAGUUU--- -ACUAGCAUGUUUGUUUCAG UGUGU-UGGAUAUUUU--UG AAUCAUCAAAAUGAAUGUGA UUGAGGCCU-----UAG---
 Pm0Calk3  GCACUUGGCGCUAGUUU--- -ACUAGCAUGUUUGUUUCAG UGUGU-UGGAUAUUUU--UG AAUCAUCAAAAUGAAUGUGA UUGAAGCCU-----UCG---
 Pm0Bur23  GCAAUUGGCGCUA-UUU--- -A-UAGCAUGUUUGUUUCAG UGUGUGUGGAGAACUU--CA AAUCAUCAAUUUGAAUGUGA UUGAGUUUU-----UUAAUU
 Pm0Dubo3  GCAUCUGGCGCUGGUUU--- -ACCAGCAUGUUUGUUUCAG UGUGUGUGGAGAGAAU--CU CAUCACCAAAGAGAAUGUGA CUGAGGCUU-----C-----
 Pm0Dubo4  GCAUCUGGCGCUGGUUU--- -ACCAGCAUGUUUGUUUCAG UGUGUGUGGAGAGAAU--CU CAUCACCAAAGAGAAUGUGA CUGAGGCUU-----C-----
 Pm0Tria9  GCACUUGGCGCUAGUUU--- -ACUAGCAUGUUUGUUUCAG UGUGUUUGGAGAGCAU--CU UAUCAUCCAAAAGAAUGUGA UUGAGGCUU-----C-----
 Pm0Pri17  GCACUUGGCGCUAGUUU--- -ACUAGCAUGUUUGUUUCAG UGUGUUUGGAGAGCAU--CU UAUCAUCCAAAAGAAUGUGA UUGAGGCUU-----C-----
 Pm0Bur22  GCAAUUGGCGCUACAUU--- -G-UAGCAUGUUUGUUUCAG UGUGUGUGGAGAACUU--CA AAUCAUCAAUUUGAAUGUGA UUGAGUUUU-----UUAAUU
 Pm0Sonn2  GCACUUGGCGCUAGUUU--- -ACUAGCAUGUUUGUUUCAG UGUGUUUGGAGAGCAU--CU UAUCAUCAAAAAGAAUGUGA UUGAGGCUU-----C-----
 Pm0Unde3  GCACUUGGCGCUAGUUU--- -ACUAGCAUGUUUGUUUCAG UGUGUUUGGAGAGCAU--CU UAUCAUCAAAAAGAAUGUGA UUGAGGCUU-----C-----
 Pm0Bia14  GCACUUGGCGCUAGUUU--- -ACUAGCAUGUUUGUUUCAG UGUGUUUGGAGAGCAU--CU UAUCAUCAAAAAGAAUGUGA UUGAGGCUU-----C-----
 Pm0Mul32  GCACCUGGCGCUAGUUU--- -ACUAGCAUGUUUGUUUCAG UGUGUUUGGAGAGAUU--CU AAUCAUCAAAAAGAAUGUGA UUGAGGCUU-----C-----
 Pm0Bur18  GCAAUUGGCGCUACUCU--- -G-UAGCAUGUUUGUUUCAG UGUGUGUGGAGAACUU--CA AAUCAUCAAUUUGAAUGUGA UUGAGUUUU-----UUAAUU
   PchloH  GCAAUUGGCGCUAGUUU--- -ACUAGCAUGUUUGUUUCAG UGUGU-UGGAGAGAAA--UC CAUCAUAAAAAUGAAUGUGA UUGAGACUU-----UCG---
 TtyTher3  GCAAGUGGUGGAGGUGUAAA AACCUUCAUGUUUGUUUCAG UGUG---GAAAGGAAUCACG CAUCUU-------AAUGCGA UUGAAGCCGUCAAAA-----
 RrataT00  GCAAGUGGUGGAGGUGUAAA AACCUUCAUGUUUGUUUCAG UGUG---GAAAGGAAUCACG CAUCUU-------AAUGCGA UUGAAGCAU-----U-----

 Pc0ZZZZZ  -AGUCUCUCUCAUUAAGUUA GA-GAGUGUAUGAGAUU-CA UACUCAAAAAUGAAGUAGUC ACAAUUC---AUUGUGAUCU CAUUUUUGUA-GAAACUCAG
 Pm0Putri  -AACUUCUCUCAUGAAAUUC GA-GGAUGUAUGGUAACUCA UACUCAAGAAUGAAGUAGUC ACAAUUU---AUUGUGAUCU CAUUUUUGAAGAGGAACCUA
 Pm0Putr2  -AACUUCUCUCAUGAAAUUC GA-GGAUGUAUGGUAACUCA UACUCAAGAAUGAAGUAGUC ACAAUUU---AUUGUGAUCU CAUUUUUGAAGAGGAACCUA
 Pm0Polyc  -GGCUUCUUUCAUUAAGUAA GA-GAGUGUAUGGUUUUCCA UACUCAGAAAUGAAGUAGUC ACAAGUG---AUUGUGAUCU CAUUGCUGAGGGAAUCCCUA
 Pm0Cauda  -GGCUUCUCUCAUUAAAUAA GA-GAGUGUAUGAGUUU-CA UACACAAAAAUGAAGUAGUC ACAUUUA-----UGUGAUCU CAUUUUUGCUGA-UUCUCAA
 Pm0Mul28  -GACUUCUUUCAUUAAAUAA GA-GAGUGUAUGAGUUU-CA UACACAAAAAUGAAGUAGUC ACAGUCA-----UGUGAUCU CAUUUUUGUAGA--UUCUCU
 Pm0Sexa4  -GGCUUCUCUCAUUAAAUAA GA-GAGUGUAUGAGUUU-CA UACACAAAAAUGAAGUAGUC ACA--UC---AUUGUGAUCU CAUUUUUGUCGA--UUCUCU
 Pm0Sept5  -GGCUUCUCUCAUUAAAUAA GA-GAGUGUAUGAGUCU-CA UACACAAAAAUGAAGUAGUC ACA--UC---AUUGUGAUCU CAUUUUUGUCGA--UUCUCU
 Pm0Tet11  -GGCUUCUCUCAUUAAAUAA GA-GAGUGUAUGAGUCU-CA UACACAAAAAUGAAGUAGUC ACA--UC---AUUGUGAUCU CAUUUUUGUCGA--UUCUCU
 Pm0Quad7  -GGCUUCUCUCAUUAAAUAA GA-GAGUGUAUGAGUCU-CA UACACAAAAAUGAAGUAGUC ACA--UC---AUUGUGAUCU CAUUUUUGUCGA--UUCUCU
 Pm0Tred3  -GGCUUCUCUCAUUAAAUAA GA-GAGUGUAUGAGUCU-CA UACACAAAAAUGAAGUAGUC ACA--UC---AUUGUGAUCU CAUUUUUGUCGA--UUCUCU
 Pm0Jenni  -GGCUUCUCUCAUUAAAUAA GA-GAGUGUAUGAGUUU-CA UACACAAAAAUGAAGUAGUC ACA--UC---AUUGUGAUCU CAUUUUUGUCGA--UUCUCU
 Pm0Schew  -GGCUUCUCUCAUUAAAUAA GA-GAGUGUAUGAGUUU-CA UACACAAAAAUGAAGUAGUC ACA--UC---AUUGUGAUCU CAUUUUUGUCGA--UUCUCU
 Pm0Calk6  -GGUUUCUCUCAUUAAAUUA GA-GAGUGUAUGAGGUUUCA UACUCAAAAAUGAAGUAGUC ACAAUUC---AUUGUGAUCU CAUUUUUGAAGGGAUCUCAA
 Pm0Calk3  -GGUUUCUCUCAUUAAAUUA GA-GAGUGUAUGAGGUUUCA UACUCAAAAAUGAAGUAGUC ACAAUUC---AUUGUGAUCU CAUUUUUGAAGGGAUCUCAA
 Pm0Bur23  AAAAUUCUCUCAUUAAAUAA GA-AAGUGUAUGGUAUCUC- CAUACAAAAAUGAAGUAGUC ACA-UUU---AAUGUGAACU CAUUUUUAAAGGAAUAUCAA
 Pm0Dubo3  -GGCUUCUUUCAUUAAAUAA GA-GAGUGUAUGACCUUUCA UACUCAAAAAUGAAGUAGUC ACAAUUU---AUUGUGAUCU CAUUUCUGAAGGAGGGCUCA
 Pm0Dubo4  -GGCUUCUUUCAUUAAAUAA GA-GAGUGUAUGACCUUUCA UACUCAAAAAUGAAGUAGUC ACAAUUU---AUUGUGAUCU CAUUUCUGAAGGAGGGCUCA
 Pm0Tria9  -GGCUUCUCUCAUUAAAUAA GA-GAGUGUAUGAGUCU-CA UACACAAAAAUGAAGUAGUC ACA--UC---AUUGUGAUCU CAUUUUUGUCGA--UUCUCU
 Pm0Pri17  -GGCUUCUCUCAUUAAAUAA GA-GAGUGUAUGAGUCU-CA UACACAAAAAUGAAGUAGUC ACA--UC---AUUGUGAUCU CAUUUUUGUCGA--UUCUCU
 Pm0Bur22  AAAAUUCUCUCAUUAAAUAA GA-AAGUGUAUGGUAUCUC- CAUACAAAAAUGAAGUAGUC ACA-UUU---AAUGUGAACU CAUUUUUAAAGGAAUAUCAA
 Pm0Sonn2  -GGCUUCUCUCAUUAAAUAA GA-GAGUGUAUGAGUUU-CA UACACAAAAAUGAAGUAGUC ACA--UC---AUUGUGAUCU CAUUUUUGUCGA--UUCUCU
 Pm0Unde3  -GGCUUCUCUCAUUAAAUAA GA-GAGUGUAUGAGUCU-CA UACACAAAAAUGAAGUAGUC ACA--UC---AUUGUGAUCU CAUUUUUGUCGA--UUCUCU
 Pm0Bia14  -GGCUUCUCUCAUUAAAUAA GA-GAGUGUAUGAGUCU-CA UACACAAAAAUGAAGUAGUC ACA--UC---AUUGUGAUCU CAUUUUUGUCGA--UUCUCU
 Pm0Mul32  -GGCUUCUUUCAUUAAAUAA GA-GAGUGUAUGAGUUU-CA UACACAAAAAUGAAGUAGUC ACAGUCA-----UGUGAUCU CAUUUUUGUCGA--UUCUCU
 Pm0Bur18  AAAAUUCUCUCAUUAAAUAA GA-AAGUGUAUGGUAUCUC- CAUACAAAAAUGAAGUAGUC ACA-UUU---AAUGUGAACU CAUUUUUAAAGGAAUAUCAA
   PchloH  -AGUCUCUCUCAUUAAGUUA GA-GAGUGUAUGAGAUU-CA UACUCAAAAAUGAAGUAGUC ACAAUUC---AUUGUGAUCU CAUUUUUGUA-GAAACUCAG
 TtyTher3  --GCUUCUCUCGUUAAACGU GAUGGGUGGUCGA-GCAAUC GCCGCCAGAACGAAGUAGUC ACAUUCCAGUAAUGUGAA-- CAUUCGUUCAGG---CAUCA
 RrataT00  --GCUUCUCUCGUUAAACGU GAUGGGUGGUCGA-GCAUCG C-CGCCAGAACGAAGUAGUC ACAUUUU-UUAAUGUGAA-- CAUUCGUUCAGG---CAAUA

 Pc0ZZZZZ  UCAUAAACACUCUU---UCC GAUCUC----------CAAU UUU-----GGCACCUGAAAU CAAGCAAGAUC-ACCCGCUG AACUUAAGCAUAUCAGUAAG
 Pm0Putri  AUAAAAACAUUCAUAAACCA CCACUC----------CAAU UAU-----UGCACCUGAAAU CAAGCAAGAUC-ACCGGCUG AACUUAAGCAUAUCAGUAAG
 Pm0Putr2  AUAAAAACAUUCAUAAACCA CCACUC----------CAAU UAU-----UGCACCUGAAAU CAAGCAAGAUC-ACCGGCUG AACUUAAGCAUAUCAGUAAG
 Pm0Polyc  G--CACGCACUCAA--ACUC AUUCUC----------CUUU UUU-----UGCACCUGAAAU CAAGCAAGAAC-ACCCGCUG AACUUAAGCAUAUCAGUAAG
 Pm0Cauda  AUACAAACACUCCA---AUC AUUCUC----------CUUU UUU-----GACACCUGAAAU CAAGCAAGAUC-ACCCGCUG AACUUAAGCAUAUCAGUAAG
 Pm0Mul28  AAACAAACACUCUA---UUC UUUCUC----------CUUU UUU-----GACACCUGAAAU CAAGCAAGAUC-ACCCGCUG AACUUAAGCAUAUCAGUAAG
 Pm0Sexa4  AAACAAGCGCUCUA---UUC UUUCUC----------CUUU UUU-----GACACCUGAAAU CAAGCAAGAUC-ACCCGCUG AACUUAAGCAUAUCAGUAAG
 Pm0Sept5  AAACAAGCACUCUA---UUA UUUCUC----------CUUU UUU-----GACACCUGAAAU CAAGCAAGAUC-ACCCGCUG AACUUAAGCAUAUCAGUAAG
 Pm0Tet11  AAUCAAGCACUCUA---UUA UUUCUC----------CUUU UUU-----GACACCUGAAAU CAAGCAAGAUC-ACCCGCUG AACUUAAGCAUAUCAGUAAG
 Pm0Quad7  AAACAAGCACUCUU---AUC UUUCUC----------CUUU UUU-----GACACCUGAAAU CAAGCAAGAUC-ACCCGCUG AACUUAAGCAUAUCAGUAAG
 Pm0Tred3  AAACAAGCGCUCUA---UUC UUUCUC----------CUUU UUU-----GACACCUGAAAU CAAGCAAGAUC-ACCCGCUG AACUUAAGCAUAUCAGUAAG
 Pm0Jenni  AAACAAGCACUCAA---UUA UUUCUC----------CUUU UUU-----GACACCUGAAAU CAAGCAAGAUC-ACCCGCUG AACUUAAGCAUAUCAGUAAG
 Pm0Schew  AAACAAGCACUCUA---UUC UUUCUC----------CUUU UUU-----GACACCUGAAAU CAAGCAAGAUC-ACCCGCUG AACUUAAGCAUAUCAGUAAG
 Pm0Calk6  AUACAG-CACUCACU--UCA AAUCUC----------CAAU UUU-----GGCACCUGAAAU CAAGCAAGAAC-ACCCGCUG AACUUAAGCAUAUCAGUAAG
 Pm0Calk3  AUACAG-CACUCACU--UCA AAUCUC----------CAAU UUU-----GGCACCUGAAAU CAAGCAAGAAC-ACCCGCUG AACUUAAGCAUAUCAGUAAG
 Pm0Bur23  UUUAAUACACUUAUUUUCAU UUACUCC---------UUUU UUU-----UACACCUGAAAU CAAGCAAGAUC-ACCCGCUG AACUUAAGCAUAUCAGUAAG
 Pm0Dubo3  AACAACGCACUCAC---ACU UAACUC----------CAAU UUU-----UGCACCUGAAAU CAAGCAAGAGC-ACCCGCUG AACUUAAGCAUAUCAGUAAG
 Pm0Dubo4  AACAACGCACUCAC---ACU UAACUC----------CAAU UUU-----UGCACCUGAAAU CAAGCAAGAGC-ACCCGCUG AACUUAAGCAUAUCAGUAAG
 Pm0Tria9  AAACAAGCACUCUA---UUC UUUCUC----------CUUU UUU-----GACACCUGAAAU CAAGCAAGAUC-ACCCGCUG AACUUAAGCAUAUCAGUAAG
 Pm0Pri17  AAACAAGCACUCUA---UUC UUUCUC----------CUUU UUU-----GACACCUGAAAU CAAGCAAGAUC-ACCCGCUG AACUUAAGCAUAUCAGUAAG
 Pm0Bur22  UUCAAUACACUUAAUUCAUU UACUCC----------UUUU UUU-----UACACCUGAAAU CAAGCAAGAUC-ACCCGCUG AACUUAAGCAUAUCAAUAAG
 Pm0Sonn2  AAACAAGCACUCAA---UUC UUUCUC----------CUUU UUU-----GACACCUGAAAU CAAGCAAGAUC-ACCCGCUG AACUUAAGCAUAUCAGUAAG
 Pm0Unde3  AAACAAGCGCUCUA---UUC UUUCUC----------CUUU UUU-----GACACCUGAAAU CAAGCAAGAUC-ACCCGCUG AACUUAAGCAUAUCAGUAAG
 Pm0Bia14  AAACAAGCGCUCUA---UUA UUUCUC----------CUUU UUU-----GACACCUGAAAU CAAGCAAGAUC-ACCCGCUG AACUUAAGCAUAUCAGUAAG
 Pm0Mul32  AAAUAAACACUCUA---UUC UUUCUC----------CUUU UUU-----GACACCUGAAAU CAAGCAAGAUC-ACCCGCUG AACUUAAGCAUAUCAGUAAG
 Pm0Bur18  UUCAAUACACUUAAUUCAUU UACUCC----------UUUU UUU-----UACACCUGAAAU CAAGCAAGAUC-ACCCGCUG AACUUAAGCAUAUCAGUAAG
   PchloH  UCAUAAACACUCUU---UCC GAUCUC----------CAAU UUU-----GGCACCUGAAAU CAAGCAAGAUC-ACCCGCUG AACUUAAGCAUAUCAGUAAG
 TtyTher3  AGGCGAAUGCUCACU-AUGC UACU-CAUAGAAAAAUUACA UUUUUCUCACUACACCUGAA ACAAGCAAGAUUACCCGCUG AACUUAAGCAUAUCAGUAAG
 RrataT00  CGACGAAUGCUCAAUUAUAC UACUCCAUAGAAAAAUUACU UUUCUCACUACACCUGAAAU -AAGCAAGAUU-ACCCGCUG AACUUAAGCAUAUCAGUAAG

 Pc0ZZZZZ  CGGAGGAAAAGAAACUAACA AGGAUUGCCUUAGUAGUGGC GAAUGAACCGGCAAUAGCUC AAAGUGUAAAUCUGAGUCAU ACA--GGCUUAGAAUUGUAA
 Pm0Putri  CCGAGGAAAAGAAACUAACA AGGAUUGCCUUAGUAGUGGC GAAUGAACCGGCAACAGCUC AAAGUGAAAAUCUGUGCUAU ACA--GGCAUAGAAUUGUAA
 Pm0Putr2  CCGAGGAAAAGAAACUAACA AGGAUUGCCUUAGUAGUGGC GAAUGAACCGGCAACAGCUC AAAGUGAAAAUCUGCGGCAU ACA--GUCGUAGAAUUGUAA
 Pm0Polyc  CGGAGGAAAAGAAACUAACA AGGAUUGCCUUAGUAGUGGC GAAUGAACCGGCAAUAGCUC AAAGUGUAAAUCUGUGUCAU ACA--GGCAUAGAAUUGUAA
 Pm0Cauda  CGGAGGAAAAGAAACUAACA AGGAUUGCCUUAGUAGUGGC GAAUGAACCGGCAUCAGCUC AAAGUGUAAAUCUGAGGCAU CAA--GUCUUAGAAUUGUAA
 Pm0Mul28  CGGAGGAAAAGAAACUAACA AGGAUUGCCUUAGUAGUGGC GAAUGAACCGGCAAUAGCUC AAAGUGUAAAUCUGAGGCAU CAA--GUCUUAGAAUUGUAA
 Pm0Sexa4  CGGAGGAAAAGAAACUAACA AGGAUUGCCUUAGUAGUGGC GAAUGAACCGGCAAUAGCUC AAAGUGUAAAUCUGAGGCAU CAA--GUCUUAGAAUUGUAA
 Pm0Sept5  CGGAGGAAAAGAAACUAACA AGGAUUGCCUUAGUAGUGGC GAAUGAACCGGUAAUAGCUC AAAGUGUAAAUCUGAGGCAU CAA--GUCUUAGAAUUGUAA
 Pm0Tet11  CGGAGGAAAAGAAACUAACA AGGAUUGCCUUAGUAGUGGC GAAUGAACCGGCAAUAGCUC AAAGUGUAAAUCUGAGGCAU CAA--GUCUUAGAAUUGUAA
 Pm0Quad7  CGGAGGAAAAGAAACUAACA AGGAUUGCCUUAGUAGUGGC GAAUGAACCGGCAAUAGCUC AAAGUGUAAAUCUGAGGCAU CAA--GUCUUAGAAUUGUAA
 Pm0Tred3  CGGAGGAAAAGAAACUAACA AGGAUUGCCUUAGUAGUGGC GAAUGAACCGGCAAUAGCUC AAAGUGUAAAUCUGAGGCAU CAA--GUCUUAGAAUUGUAA
 Pm0Jenni  CGGAGGAAAAGAAACUAACA AGGAUUGCCUUAGUAGUGGC GAAUGAACCGGCAAUAGCUC AAAGUGUAAAUCUGAGGCAU CAA--GUCUUAGAAUUGUAA
 Pm0Schew  CGGAGGAAAAGAAACUAACA AGGAUUGCCUUAGUAGUGGC GAAUGAACCGGCAAUAGCUC AAAGUGUAAAUCUGAGGCAU CAA--GUCUUAGAAUUGUAA
 Pm0Calk6  CGGAGGAAAAGAAACUAACA AGGAUUGCCUUAGUAGUGGC GAAUGAACCGGCAAUAGCUC AAAGUGUAAAUCUGUGGCGU ACA--GUUACAGAAUUGUAA
 Pm0Calk3  CGGAGGAAAAGAAACUAACA AGGAUUGCCUUAGUAGUGGC GAAUGAACCGGCAAUAGCUC AAAGUGUAAAUCUGUGGCGU ACA--GUUACAGAAUUGUAA
 Pm0Bur23  CGGAGGAAAAGAAACUAACA AGGAUUGCCUUAGUAGUGGC GAAUGAACCGGCAACAGCUC AAAAUGUUAAUCUGGUGUAU UAA--GCACUAGAAUUGUAA
 Pm0Dubo3  CGGAGGAAAAGAAACUAACA AGGAUUGCCUUAGUAGUGGC GAAUGAACCGGCAACAGCUC AAAGUGUAAAUCUGUAGCAU ACA--GCUAUAGAAUUGUAA
 Pm0Dubo4  CGGAGGAAAAGAAACUAACA AGGAUUGCCUUAGUAGUGGC GAAUGAACCGGCAACAGCUC AAAGUGUAAAUCUGUAGCAU ACA--GCUAUAGAAUUGUAA
 Pm0Tria9  CGGAGGAAAAGAAACUAACA AGGAUUGCCUUAGUAGUGGC GAAUGAACCGGCAAUAGCUC AAAGUGUAAAUCUGAGGCAU CAA--GUCUUAGAAUUGUAA
 Pm0Pri17  CGGAGGAAAAGAAACUAACA AGGAUUGCCUUAGUAGUGGC GAAUGAACCGGCAAUAGCUC AAAGUGUAAAUCUGAGGCAU CAA--GUCUUAGAAUUGUAA
 Pm0Bur22  CGGAGGAAAAGAAACUAACA AGGAUUGCCUUAGUAGUGGC GAAUGAACCGGCAACAGCUC AAAAUGUUAAUCUGGUGUAA UAA--GCACUAGAAUUGUAA
 Pm0Sonn2  CGGAGGAAAAGAAACUAACA AGGAUUGCCUUAGUAGUGGC GAAUGAACCGGCAAUAGCUC AAAGUGUAAAUCUGAGGCAU CAA--GUCUUAGAAUUGUAA
 Pm0Unde3  CGGAGGAAAAGAAACUAACA AGGAUUGCCUUAGUAGUGGC GAAUGAACCGGCAAUAGCUC AAAGUGUAAAUCUGAGGCAU CAA--GUCUUAGAAUUGUAA
 Pm0Bia14  CGGAGGAAAAGAAACUAACA AGGAUUGCCUUAGUAGUGGC GAAUGAACCGGCAAUAGCUC AAAGUGUAAAUCUGAGGCAU CAA--GUCUUAGAAUUGUAA
 Pm0Mul32  CGGAGGAAAAGAAACUAACA AGGAUUGCCUUAGUAGUGGC GAAUGAACCGGCAAUAGCUC AAAGUGUAAAUCUGAGGCAU CAA--GUCUUAGAAUUGUAA
 Pm0Bur18  CGGAGGAAAAGAAACUAACA AGGAUUGCCUUAGUAGUGGC GAAUGAACCGGCAACAGCUC AAAAUGUUAAUCUGGUGUAA UAA--GCACUAGAAUUGUAA
   PchloH  CGGAGGAAAAGAAACUAACA AGGAUUGCCUUAGUAGUGGC GAAUGAACCGGCAAUAGCUC AAAGUGUAAAUCUGAGUCAU ACA--GGCUUAGAAUUGUAA
 TtyTher3  CGGAGGAAAAGAAACUAACU AGGAUAGCCCCAGUAAUGGC GAAUGAACAGGCUAAAGCUC AAAGUGAAAAUCUGAAGUGG UCAACACAACAGAAUUGUAA
 RrataT00  CGGAGGAAAAGAAACUAACU AGGAUAGCCCCAGUAAUGGC GAAUGAACAGGCUAAAGCUC AAAGUGAAAAUCUGAAGUGG UCAACACAACAGAAUUGUAA

 Pc0ZZZZZ  UCUAAAGG-----CUUUAUA GGGAAGUCAUGGUUCUAGCA UAAGUGCCCUGAAAAGGGUG GCCAAAGAGGGUAAAAGCCC CGUAUUAGGCUAGGACUG--
 Pm0Putri  UCUAAAGG-----CCUUUUA GGGAAGUCAUGGUUCUAGCA UAAGUUCCUUGAAAAGGGAG GUCAUAGAGGGUAAAAACCC CGUGUUAGGCUAGGACUG--
 Pm0Putr2  UCUAAAGG-----CCUUUUA GGGAAGUCAUGGUUCUAGCA UAAGUUCCUUGAAAAGGGAG GUCAUAGAGGGUAAAAACCC CGUGUUAGGCUAGGACUG--
 Pm0Polyc  UCUAAAGG-----CUUUUUA GGGAAGUCAUAGUUCUAGCA UAAGUUCCUUGAAAAGGGAU GCCAAAGAGGGUAAAAGCCC CGUGUUUGGUUAGAACUG--
 Pm0Cauda  UCUAUAGG-----CCUUUUA GGGAAGUCACGGUCCUAGCA UAAGUUUCUUGAAAAGGAAU GCCAAAGAGGGUAAAAGCCC CGUAUUUGGUUAGGACUG--
 Pm0Mul28  UCUAUAGG-----CCUUUUA GGGAAGCCAUGGUUCUAGCA UAAGUUCCUUGAAAAGGGAU GCCAAAGAGGGUAAAAGCCC CGUAUUUGGUUAGAACUG--
 Pm0Sexa4  UCUAAAGG-----CCUUUUA GGGAAGCCACGGUUCUAGCA UAAGUUCCCUGAAAAGGGAU GCCAAAGAGGGUAAAAGCCC CGUAUUUGGUUAGGACUG--
 Pm0Sept5  UCUAUAGG-----CCUUUUA GGGAAGCCAUGGUUCUAGCA UAAGUUCCUUGAAAAGGGAU GCCAAAGAGGGUAAAAGCCC CGUAUUUGGUUAGGACUG--
 Pm0Tet11  UCUAUAGG-----CCUUUUA GGGAAGCCACGGUCCUAGCA UAAGUUCCUUGAAAAGGGAU GCCAAAGAGGGUAAAAGCCC CGUAUUUGGUUAGGACUG--
 Pm0Quad7  UCUAUAGG-----CCUUUUA GGGAAGCCAUGGUUCUAGCA UAAGUUCCCUGAAAAGGGAU GCCAAAGAGGGUAAAAGCCC CGUAUUUGGUUAGGACUG--
 Pm0Tred3  UCUAUAGG-----CCUUUUA GGGAAGCCACGGUUCUAGCA UAAGUUCCCUGAAAAGGGAU GCCAAAGAGGGUAAAAGCCC CGUAUUUGGUUAGGACUG--
 Pm0Jenni  UCUAUAGG-----CCUUUUA GGGAAGCCAUGGUUCUAGCA UAAGUUCCUUGAAAAGGGAU GCCAAAGAGGGUAAAAGCCC CGUAUUUGGUUAGGACUG--
 Pm0Schew  UCUAUAGG-----CCUUUUA GGGAAGCCAUGGUUCUAGCA UAAGUUCCUUGAAAAGGGAU GCCAAAGAGGGUAAAAGCCC CGUAUUUGGUUAGGACUG--
 Pm0Calk6  UCUAAAGG-----CUUUUUA GGGAAGUCAUGAUUCUAGCA UAAGUUCCUUGAAAAGGGAU GCCAAAGAGGGUAAAAGCCC CGUGUUUGGCUAGGAUCG--
 Pm0Calk3  UCUAAAGG-----CUUUUUA GGGAAGUCAUGAUUCUAGCA UAAGUUCCUUGAAAAGGGAU GCCAAAGAGGGUAAAAGCCC CGUGUUUGGCUAGGAUCG--
 Pm0Bur23  UCUAAAGA-----CCUUUUA GGGAAGCCGUGGAACUAGCG UAACUAUCAGGA-AAGAUAG GUCAUAGAGGGUGAUAACCC CGUAUUCAGCUAGGUCCG--
 Pm0Dubo3  UCUAAAGG-----CUUUUUA GGGAAGUCAUGGUUCUAGCA UAAGUUCCUUGAAAAGGGAU GUCAUAGAGGGUAAAAGCCC CGUACUUGGCUAGGACCG--
 Pm0Dubo4  UCUAAAGG-----CUUUUUA GGGAAGUCAUGGUUCUAGCA UAAGUUCCUUGAAAAGGGAU GUCAUAGAGGGUAAAAGCCC CGUACUUGGCUAGGACCG--
 Pm0Tria9  UCUAUAGG-----CCUUUUA GGGAAGCCAUGGUUCUAGCA UAAGUUCCCUGAAAAGGGAU GCCAAAGAGGGUAAAAGCCC CGUAUUUGGUUAGGACUG--
 Pm0Pri17  UCUAUAGG-----CCUUUUA GGGAAGCCAUGGUUCUAGCA UAAGUUCCCUGAAAAGGGAU GCCAAAGAGGGUAAAAGCCC CGUAUUUGGUUAGGACUG--
 Pm0Bur22  UCUAAAGG-----CCUUUUA GGGAAGCUGUGGAACUAGCG UAAUUAUCAGGA-ACGAUAA GUCAUAGAGGGUGAUAACCC CGUAUUCAGCUAGGUCCG--
 Pm0Sonn2  UCUAUAGG-----CCUUUUA GGGAAGCCAUGGUUCUAGCA UAAGUUCCCUGAAAAGGGAU GCCAAAGAGGGUAAAAGCCC CGUAUUUGGUUAGGACUG--
 Pm0Unde3  UCUAUAGG-----CCUUUUA GGGAAGCCAUAGUUCUAGCA UAAGUUCCCUGAAAAGGGAU GCCAAAGAGGGUAAAAGCCC CGUAUUUGGUUAGGACUG--
 Pm0Bia14  UCUAUAGG-----CCUUUUA GGGAAGCCAUGGUCUUAGCA UAAGUUCCCUGAAAAGGGAU GCCAAAGAGGGUAAAAGCCC CGUAUUUGGUUAGGACUG--
 Pm0Mul32  UCUAUAGG-----CCUUUUA GGGAAGCCAUGGUUCUAGCA UAAGUUCCUUGAAAAGGGAU GCCAAAGAGGGUAAAAGCCC CGUAUUUGGUUAGAACUG--
 Pm0Bur18  UCUAAAGG-----CCUUUUA GGGAAGCCGUGGAACUAGCG UAAUUAUCAGGA-ACGAUAA GUCAUAGAGGGUGAUAACCC CGUAUACAGCUAGGUCCG--
   PchloH  UCUAAAGG-----CUUUAUA GGGAAGUCAUGGUUCUAGCA UAAGUGCCCUGAAAAGGGUG GCCAAAGAGGGUAAAAGCCC CGUAUUAGGCUAGGACUG--
 TtyTher3  UCUAAAGGGUCAACCU---- --GAAACUAAGCUCCUCUCA UAAGUUCCUUGGAACAGGAC GUCAAAGAGGGUGACAACCC CGUAGUCGGAGAGGAAGGCU
 RrataT00  UCUAUAGAGUUAACCU---- --AAAGCUAAGCUCCUCGCA UAAGUUCCUUGGAACAGGAC GUCAAAGAGGGUGACAACCC CGUAGUCGGUGAGGAAGGCU

 Pc0ZZZZZ  GAUGUACCGAAAAGCUCCAA GAGUCGGGUUGUUUGGGAUU GCAGCCCUAAAUGGGAGAUA AACUUCUUCUAAAGCUAAAU A-UUUAUGGGAAACCGAUAG
 Pm0Putri  GACGUACCGAAGGGUUCAAA GAGUCGGGUUGUUUGGGAUU GCAGCCCUAAUUUGGAGAUA AACUUCUUCUAAAGCUAAAU A-UUUAUGGGAAACCGAUAG
 Pm0Putr2  GACGUACCGAAGGGUUCAAA GAGUCGGGUUGUUUGGGAUU GCAGCCCUAAUUUGGAGAUA AACUUCUUCUAAAGCUAAAU A-UUUAUGGGAAACCGAUAG
 Pm0Polyc  GACGUACCGAAGGGCUCCAA GAGUCGGGUUGUUUGGGACU GCAGCCCUAAAUGGGAGAUA AACUUCUUCUAAAGCUAAAU A-UUUAUGGGAAACCGAUAG
 Pm0Cauda  GAUGUACCGAAGGGUUCCAA GAGUCGGGUUGUUUGGGAUU GCAGCCUAAAAUGGGAGAUA AACUUCUUCUAAAGCUAAAU A-UUUAUGGGAAACCGAUAG
 Pm0Mul28  GGUGUACCGAAGGGUUCCAA GAGUCGGGUUGUUUGGGAUU GCAGCCUAAAAUGGGAGAUA AACUUCUUCUAAAGCUAAAU A-UUUAUGGGAAACCGAUAG
 Pm0Sexa4  GGUGUACCGAAGGGUUCCAA GAGUCGGGUUGUUUGGGAUU GCAGCCUAAAAUGGGAGAUA AACUUCUUCUAAAGCUAAAU A-UUUAUGGGAAACCGAUAG
 Pm0Sept5  GGUGUACCGAAGGGUUCCAA GAGUCGGGUUGUUUGGGAUU GCAGCCUAAAAUGGGAGAUA AACUUCUUCUAAAGCUAAAU A-UUUAUGGGAAACCGAUAG
 Pm0Tet11  GGUGUACCGAAGGGUUCCAA GAGUCGGGUUGUUUGGGAUU GCAGCCUAAAAUGGGAGAUA AACUUCUUCUAAAGCUAAAU A-UUUAUGGGAAACCGAUAG
 Pm0Quad7  GGUGUACCGAAGGGUUCCAA GAGUCGGGUUGUUUGGGAUU GCAGCCUAAAAUGGGAGAUA AACUUCUUCUAAAGCUAAAU A-UUUAUGGGAAACCGAUAG
 Pm0Tred3  GGUGUACCGAAGGGUUCCAA GAGUCGGGUUGUUUGGGAUU GCAGCCUAAAAUGGGAGAUA AACUUCUUCUAAAGCUAAAU A-UUUAUGGGAAACCGAUAG
 Pm0Jenni  GGUGUACCGAAGGGUUCCAA GAGUCGGGUUGUUUGGGAUU GCAGCCUAAAAUGGGAGAUA AACUUCUUCUAAAGCUAAAU A-UUUAUGGGAAACCGAUAG
 Pm0Schew  GGUGUACCGAAGGGUUCCAA GAGUCGGGUUGUUUGGGAUU GCAGCCUAAAAUGGGAGAUA AACUUCUUCUAAAGCUAAAU A-UUUAUGGGAAACCGAUAG
 Pm0Calk6  GAUGUACCGAAGGGCUCCAA GAGUCGGGUUGUUUGGGACU GCAGCCCUAAUUGGGAGAUA AACUUCUUCUAAAGCUAAAU A-UUUAUGGGAAACCGAUAG
 Pm0Calk3  GAUGUACCGAAGGGCUCCAA GAGUCGGGUUGUUUGGGACU GCAGCCCUAAAUGGGAGAUA AACUUCUUCUAAAGCUAAAU A-UUUAUGGGAAACCGAUAG
 Pm0Bur23  GGUGUACCGAAGGAGUCCAA GAGUCGGGUUGUUUGGGAUU GCAGCCCUAAGUGGGAGAUA AACUUCUUCUAAAGCUAAAU A-UUUAUGGGAAACCGAUAG
 Pm0Dubo3  GACGUACCGAAGGGCUCCAA GAGUCGGGUUGUUUGGGAUU GCAGCCCUAAUUGGGAGAUA AACUUCUUCUAAAGCUAAAU A-UUUAUGGGAAACCGAUAG
 Pm0Dubo4  GACGUACCGAAGGGCUCCAA GAGUCGGGUUGUUUGGGAUU GCAGCCCUAAUUGGGAGAUA AACUUCUUCUAAAGCUAAAU A-UUUAUGGGAAACCGAUAG
 Pm0Tria9  GGUGUACCGAAGGGUUCCAA GAGUCGGGUUGUUUGGGAUU GCAGCCUAAAAUGGGAGAUA AACUUCUUCUAAAGCUAAAU A-UUUAUGGGAAACCGAUAG
 Pm0Pri17  GGUGUACCGAAGGGUUCCAA GAGUCGGGUUGUUUGGGAUU GCAGCCUAAAAUGGGAGAUA AACUUCUUCUAAAGCUAAAU A-UUUAUGGGAAACCGAUAG
 Pm0Bur22  GGUGUACCGAAGGGUUCCAA GAGUCGGGUUGUUUGGGAUU GCAGCCCUAAGUGGGAGAUA AACUUCUUCUAAAGCUAAAU A-UUUAUGGGAAACCGAUAG
 Pm0Sonn2  GGUGUACCGAAGGGUUCCAA GAGUCGGGUUGUUUGGGAUU GCAGCCUAAAAUGGGAGAUA AACUUCUUCUAAAGCUAAAU A-UUUAUGGGAAACCGAUAG
 Pm0Unde3  GGUGUACCGAAGGGUUCCAA GAGUCGGGUUGUUUGGGAUU GCAGCCUAAAAUGGGAGAUA AACUUCUUCUAAAGCUAAAU A-UUUAUGGGAAACCGAUAG
 Pm0Bia14  GGUGUACCGAAGGGUUCCAA GAGUCGGGUUGUUUGGGAUU GCAGCCUAAAAUGGGAGAUA AACUUCUUCUAAAGCUAAAU A-UUUAUGGGAAACCGAUAG
 Pm0Mul32  GGUGUACCGAAGGGUUCCAA GAGUCGGGUUGUUUGGGAUU GCAGCCUAAAAUGGGAGAUA AACUUCUUCUAAAGCUAAAU A-UUUAUGGGAAACCGAUAG
 Pm0Bur18  GGUGUACCGAAGGGUUCCAA GAGUCGGGUUGUUUGGGAUU GCAGCCCUAAGUGGGAGAUA AACUUCUUCUAAAGCUAAAU A-UUUAUGGGAAACCGAUAG
   PchloH  GAUGUACCGAAAAGCUCCAA GAGUCGGGUUGUUUGGGAUU GCAGCCCUAAAUGGGAGAUA AACUUCUUCUAAAGCUAAAU A-UUUAUGGGAAACCGAUAG
 TtyTher3  GGUGUAAGGGAGAUUUCAAA GAGUCGGGUUGUUUGGGAUU GCAGCCCUAAGUGGGAGAUA AACUUCUUCUAAAGCUAAAU AUAC-ACGGGAGACCGAUAG
 RrataT00  GGUGAAAGGGAGACUUCAAA GAGUCGGGUUGUUUGGGAUU GCAGCCCUAAGUGGGAGAUA AACUUCUUCUAAAGCUAAAU AUAC-ACGGGAGACCGAUAG

 Pc0ZZZZZ  CAAACAAGUACUACGAAGGA AAGAUGAAAAGAACUUUGAA AAGAGGGUUAAAAGACUUGA AAUCGUUGAGAAGAAAAGCG GUAGAAGAGAAAU-GAUUU
 Pm0Putri  CAAACAAGUACUACGAAGGA AAGAUGAAAAGAACUUUGAA AAGAGGGUUAAAAGACUUGA AAUCGUUGAGAAGAAAAGCG GUAGAAGAGAAAU-GAUUU
 Pm0Putr2  CAAACAAGUACUACGAAGGA AAGAUGAAAAGAACUUUGAA AAGAGGGUUAAAAGACUUGA AAUCGUUGAGAAGAAAAGCG GUAGAAGAGAAAU-GAUUU
 Pm0Polyc  CAAACAAGUACUACGAAGGA AAGAUGAAAAGAACUUUGAA AAGAGGGUUAAAAGACUUGA AAUCGUUGAAAAGAAAAGCG GUAGAAGAGAAAU-GAUUU
 Pm0Cauda  CAAACAAGUACUACGAAGGA AAGAUGAAAAGAACUUUGAA AAGAGGGUUAAAAGACUUGA AAUCGUUGAGGAGAAAAGCG GUAGAAGAGAAAU-GAUUU
 Pm0Mul28  CAAACAAGUACUACGAAGGA AAGAUGAAAAGAACUUUGAA AAGAGGGUUAAAAGACUUGA AAUCGUUGAGAAGAAAAGCG GUAGAAGAGAAAU-GAUUU
 Pm0Sexa4  CAAACAAGUACUACGAAGGA AAGAUGAAAAGAACUUUGAA AAGAGGGUUAAAAGACUUGA AAUCGUUGAGGAGAAAAGCG GUAGAAGAGAAAU-GAUUU
 Pm0Sept5  CAAACAAGUACUACGAAGGA AAGAUGAAAAGAACUUUGAA AAGAGGGUUAAAAGACUUGA AAUCGUUGAGGAGAAAAGCG GUAGAAGAGAAAU-GAUUU
 Pm0Tet11  CAAACAAGUACUACGAAGGA AAGAUGAAAAGAACUUUGAA AAGAGGGUUAAAAGACUUGA AAUCGUUGAGGAGAAAAGCG GUAGAAGAGAAAU-GAUUU
 Pm0Quad7  CAAACAAGUACUACGAAGGA AAGAUGAAAAGAACUUUGAA AAGAGGGUUAAAAGACUUGA AAUCGUUGAGGAGAAAAGCG GUAGAAGAGAAAU-GAUUU
 Pm0Tred3  CAAACAAGUACUACGAAGGA AAGAUGAAAAGAACUUUGAA AAGAGGGUUAAAAGACUUGA AAUCGUUGAGGAGAAAAGCG GUAGAAGAGAAAU-GAUUU
 Pm0Jenni  CAAACAAGUACUACGAAGGA AAGAUGAAAAGAACUUUGAA AAGAGGGUUAAAAGACUUGA AAUCGUUGAGGAGAAAAGCG GUAGAAGAGAAAU-GAUUU
 Pm0Schew  CAAACAAGUACUACGAAGGA AAGAUGAAAAGAACUUUGAA AAGAGGUUUAAAAGACUUGA AAUCGUUGAGGAGAAAAGCG GUAGAAGAGAAAU-GAUUU
 Pm0Calk6  CAAACAAGUACUACGAAGGA AAGAUGAAAAGAACUUUGAA AAGAGGGUUAAAAGACUUGA AAUCGUUGAGAAGAAAAGCG GUAGAAGAGAAAU-GAUUU
 Pm0Calk3  CAAACAAGUACUACGAAGGA AAGAUGAAAAGAACUUUGAA AAGAGGGUUAAAAGACUUGA AAUCGUUGAGAAGAAAAGCG GUAGAAGAGAAAU-GAUUU
 Pm0Bur23  CAAACAAGUACUACGAAGGA AAGAUGAAAAGAACUUUGAA AAGAGGGCUAAAAGACUUGA AAUCGUUGAGAAGAAAAGCG GUAGAAGAUAAAU-GAUUU
 Pm0Dubo3  CAAACAAGUACUACGAAGGA AAGAUGAAAAGAACUUUGAA AAGAGGGUUAAAAGACUUGA AAUCGUUGAGAAGAAAAGCG GUAGAAGAGAAAU-GAUUU
 Pm0Dubo4  CAAACAAGUACUACGAAGGA AAGAUGAAAAGAACUUUGAA AAGAGGGUUAAAAGACUUGA AAUCGUUGAGAAGAAAAGCG GUAGAAGAGAAAU-GAUUU
 Pm0Tria9  CAAACAAGUACUACGAAGGA AAGAUGAAAAGAACUUUGAA AAGAGGGUUAAAAGACUUGA AAUCGUUGAGGAGAAAAGCG GUAGAAGAGAAAU-GAUUU
 Pm0Pri17  CAAACAAGUACUACGAAGGA AAGAUGAAAAGAACUUUGAA AAGAGGGUUAAAAGACUUGA AAUCGUUGAGGAGAAAAGCG GUAGAAGAGAAAU-GAUUU
 Pm0Bur22  CAAACAAGUACUACGAAGGA AAGAUGAAAAGAACUUUGAA AAGAGGGCUAAAAGACUUGA AAUCGUUGAGAAGAAAAGCG GUAGAAGCUAAAU-GAUUU
 Pm0Sonn2  CAAACAAGUACUACGAAGGA AAGAUGAAAAGAACUUUGAA AAGAGGGUUAAAAGACUUGA AAUCGUUGAGGAGAAAAGCG GUAGAAGAGAAAU-GAUUU
 Pm0Unde3  CAAACAAGUACUACGAAGGA AAGAUGAAAAGAACUUUGAA AAGAGGGUUAAAAGACUUGA AAUCGUUGAGGAGAAAAGCG GUAGAAGAGAAAU-GAUUU
 Pm0Bia14  CAAACAAGUACUACGAAGGA AAGAUGAAAAGAACUUUGAA AAGAGGGUUAAAAGACUUGA AAUCGUUGAGGAGAAAAGCG GUAGAAGAGAAAU-GAUUU
 Pm0Mul32  CAAACAAGUACUACGAAGGA AAGAUGAAAAGAACUUUGAA AAGAGGGUUAAAAGACUUGA AAUCGUUGAGAAGAAAAGCG GUAGAAGAGAAAU-GAUUU
 Pm0Bur18  CAAACAAGUACUACGAAGGA AAGAUGAAAAGAACUUUGAA AAGAGGGCUAAAAGACUUGA AAUCGUUGAGAAGAAAAGCG GUAGAAGCUAAAU-GAUUU
   PchloH  CAAACAAGUACUACGAAGGA AAGAUGAAAAGAACUUUGAA AAGAGGGUUAAAAGACUUGA AAUCGUUGAGAAGAAAAGCG GUAGAAGAGAAAU-GAUUU
 TtyTher3  CGAACAAGUACUGCGAAGGA AAGAUGAAAAGAACUUUGAA AAGAGGGCUAAAAGACUUGA AACCGUUGAGAAGGAAG-CU GUAGAAGAGCAAUAAACUG
 RrataT00  CGAACAAGUACUGCGAAGGA AAGAUGAAAAGAACUUUGAA AAGAGGGUUAAAAGACUUGA AACCGUUGAGAAGGAAG-CU GUAGAAGAGCAAUAAACUG

;
  end;
