# Supplementary material for: Rare Freshwater Ciliate Paramecium chlorelligerum Kahl, 1935 and Its Macronuclear Symbiotic Bacterium “Candidatus Holospora parva”
Source: PLoS One. 2016 Dec 16;11(12):e0167928. doi: 10.1371/journal.pone.0167928 (PMC5161471; doi:10.1371/journal.pone.0167928)
Supplement: S3 Alignment — 44 sequences of the order Rickettsiales and 6 other alphaproteobacteria as outgroup were aligned to perform phylogenetical analysis of Paramecium chlorelligerum bacterial endosymbiont. The resulting 1356 nucleotides columns are presented here. (S3 Alignment) (TXT) [file pone.0167928.s003.txt]

#NEXUS
[/Users/Oli/.arb_tmp/tmp/gde2624_0 -- data title]

[Name: CanParah          Len:  1356  Check: C5EDF56C]
[Name: DevoLimi          Len:  1356  Check: 1D13550F]
[Name: SpgRosea          Len:  1356  Check:   95DD84]
[Name: NeoRis11          Len:  1356  Check: ED762DE7]
[Name: CdbMacr4          Len:  1356  Check: 52541410]
[Name: CanCryp2          Len:  1356  Check: 4CE962E7]
[Name: HolObtus          Len:  1356  Check: 592CE64E]
[Name: CdbCary3          Len:  1356  Check: 2A329084]
[Name: MgtspSp3          Len:  1356  Check: E75683B7]
[Name: CanAnade          Len:  1356  Check:  1CA4A5A]
[Name: RosSp105          Len:  1356  Check: B46C7C77]
[Name: AgbTu249          Len:  1356  Check: B1C4AEBB]
[Name: CanLari2          Len:  1356  Check: 1CC2831D]
[Name: HolCurvi          Len:  1356  Check: 885A852E]
[Name: RhzLe285          Len:  1356  Check: 1F2038CC]
[Name: CanNucl2          Len:  1356  Check: 6A81BC4D]
[Name: HolAcum2          Len:  1356  Check:  5A88F9B]
[Name: EhrSpec5          Len:  1356  Check:  E82A00B]
[Name: AnpMar58          Len:  1356  Check: 26D41293]
[Name: Unc04xuz          Len:  1356  Check: B4C87D1F]
[Name: UncD2019          Len:  1356  Check: BA805F38]
[Name: RctSib13          Len:  1356  Check: A30A31BF]
[Name: Unc04mdr          Len:  1356  Check: C930E3F3]
[Name: UncAl976          Len:  1356  Check: 83467116]
[Name: CanMidi2          Len:  1356  Check: 72A86A04]
[Name: WolEnd29          Len:  1356  Check: DA5D3CCD]
[Name: CanCyrt2          Len:  1356  Check: D96308A8]
[Name: HolUndu3          Len:  1356  Check: 7034AEA0]
[Name: Endos134          Len:  1356  Check: 75BAD576]
[Name: ZZZSin18          Len:  1356  Check: F550459A]
[Name: ZZZB1396          Len:  1356  Check: D3CF5B03]
[Name: EhrMuri5          Len:  1356  Check: 53F2EDAA]
[Name: UncC2038          Len:  1356  Check: A57065FC]
[Name: OriTsu12          Len:  1356  Check: BF173182]
[Name: HolAcumi          Len:  1356  Check:  5A88F9B]
[Name: CulColle          Len:  1356  Check: D6357955]
[Name: RussHolo          Len:  1356  Check: 2F6AB688]
[Name: PisHolos          Len:  1356  Check: 586F80FF]
[Name: TypStrai          Len:  1356  Check: C88053B7]
[Name: HsgYyyyy          Len:  1356  Check: F4792615]
[Name: AusEndos          Len:  1356  Check: 16563F10]
[Name: TriStrai          Len:  1356  Check: EB309E5B]
[Name: MegEndos          Len:  1356  Check: BBA7A104]
[Name: UncBact5          Len:  1356  Check: 57AB5924]
[Name: CanParac          Len:  1356  Check: B3E9212D]
[Name: AcaEndos          Len:  1356  Check: FF5DD79D]
[Name: HsprFrom          Len:  1356  Check: F4792615]
[Name: CanHepa5          Len:  1356  Check: DB00CAE4]
[Name: CanFinn2          Len:  1356  Check: E2818263]
[Name: Helegans          Len:  1356  Check:  D99B3DD]


begin data;
 dimensions ntax=50 nchar=1356;
 format datatype=rna interleave=yes missing=. gap=-;
  matrix
 CanParah  UGCAAGUCGAACG-A-AU-- --AUAGUAAUUUAUUAGUAU ------A---UU-AGUGGCA AACGGGUGAGUAAUGCGCAG GAAUCUACCCUCUGGUAUGG
 DevoLimi  UGCAAGUCGAACGG-UC--- -------UCUUCGGA----- ------G-GC---AGUGGCA GACGGGUGAGUAACGCGUGG GAAUCUACCUAGUUCUGCGG
 SpgRosea  UGCAAGUCGAACGA-AG--- -------CCUUCGGG----- ------C-UU---AGUGGCG CACGGGUGCGUAACGCGUGG GAAUCUGCCCUUGGGUUCGG
 NeoRis11  UGCAAGUCGAACGG-AAUC- --AGGGCUGCUUGCAGCCUU -----G--GU-CCCGUGGCA GACGGGUGCGUAACGCGUGG GAACUUGCCUGGUAGUAGGG
 CdbMacr4  UGCAAGUCGAACG-A-GG-- --UCAUUCUUUCGGGGAUGU ------UC--CU-AGUGGCG GACGGGUGAGUAACGCGUGG GAAUCUGCCUGAUAGUGGGG
 CanCryp2  UGCAAGUCGAACGA-AUGU- A-UUUCUAGCUUGCUAGAGA -UU--G--UU---AGUGGCA UACGGGUGAGUAACACGUGG GAAUCUGCCCAUCAGUAUGG
 HolObtus  UGCAAGUCAAACG------- --GGAGGCAGCAAUGUCUCC -------------AGUGGCA AACGGGUGAGUAACGCGUGG GAAUCUGCCUUUUGGAGGGG
 CdbCary3  UGCAAGUCGAACG-A-GG-- --GCAUUCUUUCGGGGAUGU ------UC--CU-AGUGGCG GACGGGUGAGUAACGCGUGG GAAUCUGCCUGAUAGUGGGG
 MgtspSp3  UGCAAGUCGAACGA-AG--- -------GCUUCGGC----- ------C-UU---AGUGGCG CACGGGUGAGUAACACGUGG GAAUAUACCUUUCGGUGGGG
 CanAnade  UGCAAGUCGAACGC-AC-GA G-AUCGGUGCUUGCACUGAU --CG-AG-UG---AGUGGCA GACGGAUGAGUAAUACAUGG GAAUCUACCUUAUAGUACGG
 RosSp105  UGCAAGUCGAGCGC-AC--- -------UCUUCGGA----- ------G-UG---AGCGGCG GACGGGUUAGUAACGCGUGG GAACGUGCCCUUCUCUAAGG
 AgbTu249  UGCAAGUCGAACGC-CC--- --------CGCAAG------ ------G-GG---AGUGGCA GACGGGUGAGUAACGCGUGG GAACAUACCCUUUCCUGCGG
 CanLari2  UGCAAGUUGAACGG-AAAU- A-AUUGGUGCUUGCACUGAU -UU--U--UU---AGUGGCA AACGGGUGAGUAAUACAUGG GAAUCUACCUUGCAGUACGG
 HolCurvi  UGCAAGUCAAACG------- --GGAGGUAGCAAUACCUUC -------------AGUGGCA AACGGGUGAGUAACGCGUGG GAAUCUGCCUUUUGGAGGGG
 RhzLe285  UGCAAGUCGAGCGC-CC--- --------CGCAAG------ ------G-GG---AGCGGCA GACGGGUGAGUAACGCGUGG GAAUCUACCCUUGACUACGG
 CanNucl2  UGCAAGUCGAACG------- --CAGUAGC----AAUACUG -------------AGUGGCG GACGGGUGAGGAACACGUGG GAACAUGCCGAAUGGUGGGG
 HolAcum2  UGCAAGUCAAACG------- --GAAAGUAGCAAUACUUUC -------------AGUGGCA AACGGGUGAGUAACGCGUGG GAAUCUGCCUUUUGGAGGGG
 EhrSpec5  UGCAAGUCGAACGA-AU-U- GAGUUGUAGUUUACUAUAGC U-C-AG--UU---AGUGGCA GACGGGUGAGUAAUGCAUAG GAAUCUGCCUAGUAGUAUGG
 AnpMar58  UGCAAGUCGAACGG-AC-C- GUUACGCAGCUUGCUGCGUG U-U-GG--UU---AGUGGCA GACGGGUGAGUAAUGCAUAG GAAUCUACCUAGUAGUAUGG
 Unc04xuz  UGCAAGUCGAACG-A-AA-- --AUGUUUACUUGGUGAAUG ----U-UU---U-AGUGGCG AACGGGUGAGUAAUACAUAG AAAUCUGCCCUUUUGAGAGG
 UncD2019  UGCAAGUCGAACG-A-AG-- --AUAGGACCUCGGUUCUAU ---G--AC--UG-AGUGGCA A-CGGGUGAGUAACGCGUGG GAAUCUGCCUUUUUGUGGGG
 RctSib13  UGCAAGUCGAACGG-ACUA- A-UUUGGGGCUUGCUCCAAU -UU-AG--UU---AGUGGCA GACGGGUGAGUAACACGUGG GAAUCUACCCAUUAGUACGG
 Unc04mdr  UGCAAGUCGAACG-A-GG-- --AACAGCUUGCUGUUCCU- -------------AGUGGCA AACGGGUGAGUAACGCGUGG GAAUCUACCCUUUGGUGGGG
 UncAl976  UGCAAGUCGAACG------- --AGAUAAAGCUUGCUUUAU ----------CU-AGUGGCA AACGGGUGCGUAAUGCACGG GAAUCUACCUUUGGGUAGGG
 CanMidi2  UGCAAGUCGAACGG-GC-A- AGAGCUGUAGCGAUACAGAG --UC-UG-CU---AGUGGCA GACGGGUGAGUAGUACAUGG GAAUCUACCUUGCAGUGCGA
 WolEnd29  UGCAAGUUGAACGGAG-UU- AUAUUAUAACGAGUUAUAGU --U--A--CU-G-AGUAGCA GACGGGUGAGUAAUGUAUAG GAAUCUACCUAGUAGUACGG
 CanCyrt2  UGCAAGUCGAACGG-AUU-A --AUAGAUGCUUGCAUCUAU ---UA-A-UU---AGUGGCA GACGGGUGAGUAAUGCAUAG GAAUCUGCCUUAUAGUACGA
 HolUndu3  .................... .................... .................... .................... ....................
 Endos134  UGCAAGUCGAACGA-ACC-- --UAUUGACUUCGGUUGAUA ------A-GU--UAGUGGCA GACGGGUGAGUAACGCGUGG GAAUGUACCCUUUAGUUCGG
 ZZZSin18  UGCAAGUCGAACGA-AAGA- A-UAAGGUGCUCGCAUCUUU --UC-U--UU---AGUGGCG GACGGGUGAGUAAUAUAUAG GAAUCUACCUCAGAGUGGGG
 ZZZB1396  UGCAAGUCGAACGG-AUU-- --UAUUGACUUCGGUUAAUA ------A-AU--UAGUGGCA GACGGGUGAGUAACGCGUGG GAAUGUACCCUUUAGUUCGG
 EhrMuri5  UGCAAGUCGAACGG-AUAG- CUCAUAGCUUUUUAGCUAUA U-GCUA--UU---AGUGGCA GACGGGUGAGUAAUGCAUAG GAAUCUACCUAGUAGUAUGG
 UncC2038  UGCAAGUCGAACGG-AC--- --UAUAGGCUUCGGUUUAUA --------GU--UAGUGGCA GACGGGUGAGUAACGCGUGG GAACGUACCGUACGGUUCGG
 OriTsu12  UGCAAGUCGAACGA-AUU-A A-UGCUGAGCUUGCUUAGCA -UU-A-A-UU---AGUGGCA AACGGGUGAGUAACACGUGG GAAUCUGCCCAUCAGUACGG
 HolAcumi  UGCAAGUCAAACG------- --GAAAGUAGCAAUACUUUC -------------AGUGGCA AACGGGUGAGUAACGCGUGG GAAUCUGCCUUUUGGAGGGG
 CulColle  UGCAAGUCAAACG------- --GGAGGUAGCAAUACCUUC -------------AGUGGCA AACGGGUGAGUAACGCGUGG GAAUCUGCCUUUUGGAGGGG
 RussHolo  UGCAAGUCAAACG------- --GGAGGCAGCAAUGUCUCC -------------AGUGGCA AACGGGUGAGUAACGCGUGG GAAUCUGCCUUUUGGAGGGG
 PisHolos  .................... .................... .................... .................... ....................
 TypStrai  UGCAAGUCGAACG------- --AAGAAUGUUCGCAUUCUU -------------AGUGGCA AACGGGUGAGUAACGCGUGA GAAUCUGCCUUUUGGUGGGG
 HsgYyyyy  UGCAAGUCAAACG------- --AGAAGUAGCAAUACUUCU -------------AGUGGCA AACGGGUGAGUAACGCGUGG GAAUCUGCCUUUUGGAGGGG
 AusEndos  UGCAAGUCGAACG-A-GA-- --GCAUACCUUCGGGUAUGU ------UU--CU-AGUGGCG GACGGGUGAGUAACGCGUGG GUAUCUGCCUCAAGGUGGGG
 TriStrai  .................... .................UAG G-U-A-A-UC---AGUAGCA AACGGGUGAGUAACGCGUGG GAAUCUACCCAUCAGUAUGG
 MegEndos  UGCAAGUCGAACGA-ACAA- A-AUUGGGGCUUGCUCCAAU UUU-AG--UG---AGUGGCA AACGGGUGAGUAACACGUGG GAAUCUACCUAUCAGUACGG
 UncBact5  UGCAAGUUGAACG-C-AG-- --UAUAAGCCUUCGGGCUUA ---A--GC--UG-AGUAGCA AACGGGUGAGUAACGCGUGG GAAUCUGCCUUUUUGUGGGG
 CanParac  UGCAAGUCGAACGG-ACU-- --UAUUGACUUCGGUUAAUA ------A-GU--UAGUGGCA GACGGGUGAGUAACGCGUGG GAAUGUACCGAUUGGUUCGG
 AcaEndos  UGCAAGUCGAACGA-GUAA- G-GCCGUAGCAAUACGGAGU --UC-UG-CU---AGUGGCA GACGGGUGAGUAAUACAUGG GAAUCUACCUUAAAGUCUGG
 HsprFrom  UGCAAGUCAAACG------- --AGAAGUAGCAAUACUUCU -------------AGUGGCA AACGGGUGAGUAACGCGUGG GAAUCUGCCUUUUGGAGGGG
 CanHepa5  UGCAAGUCGAACG-C-AA-- --AGGUUCG----CCUAUUG -------------AGUGGCA GACGGGUGAGUAAUACACGG GAAUCUACCUCUAGGUAAGG
 CanFinn2  UGCAAGUCGAACGG-GG--- --UACGAGUGCUUGCACUUG ----A-C-UU--AGGUGGCA GACGGGUGAGUAACGCGUGG GAACGUACCUUUUGGUUCAG
 Helegans  UGCAAGUCAAACG------- --AGAGGCAGCAAUGUCUCU -------------AGUGGCA AACGGGUGAGUAACGCGUGG GAAUCUGCCUUUUGGAGGGG

 CanParah  AAUAACUUUGGGAAACUAAG GCUAAUACCAUAUAAGUUUU GCAAAUAAAGAAAGAUUUAU UGCCAGAGGAGGAGCCUGCG UCAGAUUAGGUAGUUGGUGA
 DevoLimi  AACAACAGUUGGAAACGACU GCUAAUACCGCAUACGCCC- UACG--GGGGAAAGAUUUAU CGGAAUUAGAUGAGCCCGCG UAAGAUUAGCUAGUUGGUGG
 SpgRosea  AAUAACAGUUAGAAAUGACU GCUAAUACCGGAUGAUGAC- UUCG--GUCCAAAGAUUUAU CGCCCAAGGAUGAGCCCGCG UAGGAUUAGCUUGUUGGUGA
 NeoRis11  AAUAACCAGUGGAAACAUUG GGCAACACCCUAUACGCCC- UGAG--GGGGAAA-AUUUAU UGCUAUCAGAUAGGCCCGCG UUAGAUUAGCUAGUUGGUGG
 CdbMacr4  GAUAACUGUUGGAAACGACA GCUAAUACCGCAUACGCUG- GAGAACCAGGAAAGAUUUAU CGCUAUCAGAUGAGCCCGCG CCAGAUUAGGUAGUUGGUGA
 CanCryp2  AAUAACUUUGGGAAACUAAA GCUAAUACCAUAUAUUUUC- UACG--GAAGAAAGAUUUAU CGCUGAUGGAUGAGCCCGCG GCAGAUUAGCUAGUUGGUGG
 HolObtus  GACAACCGAGGGAAACCUUG GCUAAUACCGCAUAUACUUA GAAA-UAAGGAAAGAUUUAU CGCCAGAAGAUGAGCCCGCG UCAGAUUAGGUAGUUGGUGG
 CdbCary3  GAUAACUGUUGGAAACGACA GCUAAUACCGCAUACGCUG- GAGA--CAGGAAAGAUUUAU CGCUAUCAGAUGAGCCCGCG UCAGAUUAGGUAGUUGGUGA
 MgtspSp3  GAUAACGUCGGGAAACUGAC GCUAAUACCGCAUACGCCC- UU-G--GGGGAAAGAUUUAU CGCCGAGAGAUUAGCCCGCG UCCGAUUAGCUAGUUGGUGA
 CanAnade  AACAACCAUUGGAAACGGUG GCUAAUGCCGUAUAUUGCC- GAGA--GGUGAAAGAUUUAU CGCUGUAAGAUGAGCCCAUG CGGGAUUAGCUAGUUGGUAA
 RosSp105  AAUAGCCUCUGGAAACGGAG AGUAAUACCUUAUACGCCC- UUUG--GGGGAAAGAUUUAU CGGAGAAGGAUCGGCCCGCG UAAGAUUAGAUAGUUGGUGG
 AgbTu249  AAUAGCUCCGGGAAACUGGA AUUAAUACCGCAUACGCCC- UACG--GGGGAAAGAUUUAU CGGGGAAGGAUUGGCCCGCG UUGGAUUAGCUAGUUGGUGG
 CanLari2  AAUAACUAUUGGAAACAAGA GCUAAUACCGUAUAUUGCC- GAGA--GGUGAAAGAUUUAU CGCUACAAGAUGAGCCCAUG CAAGAUUAGCUAGUUGGUGA
 HolCurvi  GACAACCGAGGGAAACCUUG GCUAAUACCGCAUACACUUA GAAA-UAAGAAAAGAUUUAU CGCCAAAAGAUGAGCCCGCG UCAGAUUAGGUAGUUGGUGG
 RhzLe285  AAUAACGCAGGGAAACUUGU GCUAAUACCGUAUGUGUCC- UUCG--GGAGAAAGAUUUAU CGGUCAAGGAUGAGCCCGCG UUGGAUUAGCUAGUUGGUGG
 CanNucl2  GAUAACUGCGGGAAACUGCA GCUAAUACCGCAUAAGCCC- UGAG--GGGGAAAGAUUUAU CGCCAUUCGAUUGGCCCGCG GCAGAUUAGGUAGUUGGUAG
 HolAcum2  GACAACCGAGGGAAACCUUG GCUAAUACCGCAUAAACUUA GCAA-UAAGAAAAGAUUUAU CGCCAGAAGAUGAGCCCGCG UCAGAUUAGGUAGUUGGUGG
 EhrSpec5  AAUAGCUGUUAGAAAUGACA GGUAAUACCAUAUAAUCCC- UGCG--GGGGAAAGAUUUAU CGCUAUUAGAUGAGCCUAUG UUAGAUUAGCUAGUUGGUAA
 AnpMar58  GAUAGCCACUAGAAAUGGUG GGUAAUACUGUAUAAUCCC- UGCG--GGGGAAAGAUUUAU CGCUAUUAGAUGAGCCUAUG UCAGAUUAGCUAGUUGGUGG
 Unc04xuz  GAUAUCCAUGAGAAAUUGUG AUUAAUACCUCAUAAGCUCG AAA---GGGAAAGGCCGCAG CGCUGAAGGAGGAGUCUAUG UCGGAUUAGAUAGUUGGUGG
 UncD2019  GACAACUGAGGGAAACUUCA GCUAAUACCGCAUAAGCUC- UACG--GAGGAAAGACUUAU CGCAAAAAGAGGAGCCCGCG UCAGAUUAGGUAGUUGGUAG
 RctSib13  AAUAACUUUUAGAAAUAAAA GCUAAUACCGUAUAUUCUC- UGCG--GAGGAAAGAUUUAU CGCUGAUGGAUGAGCCCGCG UCAGAUUAGGUAGUUGGUGA
 Unc04mdr  GAUAGCUGAGGGAAGCUUCA GGUAAUACCGCAUAUUCUUG GCAA-CAAGGAAAGAUUUAU UGCCAAAGGAUGAGCCCGCG UCAGAUUAGGUAGUUGGUAG
 UncAl976  AAUAACCAUUGGAAACUUUG GCUAAUACCUUAUAAUAUAG GCAA-CUAUCAAAGAUUUAU CGCCUAGAGAGGAGCCCGUG UCAGAUUAGGUUGUUGGUGG
 CanMidi2  AAUAACAGUUGGAAGCAAUU GCUAAUGUCGCAUAUAGCC- GAGA--GGUGAAAGAUUUAU CGCUGCAAGACGAGCCCAUG CAGGAUUAGCUAGUUGGUGA
 WolEnd29  AAUAAUUGUUGGAAACGGCA ACUAAUACCGUAUACGCCC- UACG--GGGGAAAGAUUUAU UGCUAUUAGAUGAGCCUAUA UUAGAUUAGCUAGUUGGUAG
 CanCyrt2  AAUAACUAUUGGAAACGGUA GCUAAUGUCGUAUAUUGCC- UAAG--GGUGAAAGAUUUAU CGCUAUAAGAUGAGCCUAUG UGGGAUUAGCUAGUUGGUGG
 HolUndu3  .................... ..........CAUAUACUUA GAAA-UAAGAAAAGAUUUAU CGCCAAAAGAUGAGCCCGCG UCAGAUUAGGUAGUUGGUGG
 Endos134  AAUAACUACGGGAAACUGUA GCUAAUACCGGAUAAGCCC- UUC---GGGGAAAGAUUUAU CGCUAAAGGAACAGCCCGCG UUAGAUUAGGUAGUUGGUGA
 ZZZSin18  GAUAACUGUUGGAAACAGCA GCUAAUACCGCAUAAUGCC- GAGA--GGCCAAAGCUUUUG UGCUUUGAGAUGAGCCUAUA CAAGAUUAGCUAGUUGGUGA
 ZZZB1396  AAUAACUACGGGAAACUGUA GCUAAUACCGGAUACGCCC- UUCG--GGGGAAAGAUUUAU CGCUAAAGGAACGGCCCGCG UCAGAUUAGGUAGUUGGUGA
 EhrMuri5  AAUAGCCAUUAGAAAUGAUG GGUAAUACUGUAUAAUCCC- UGCG--GGGGAAAGAUUUAU CGCUAUUAGAUGAGCCUAUG UUAGAUUAGUUAGUUGGUAA
 UncC2038  GAUAACUAAGGGAAACCUUA GCUAAUACCGGAUACGCCC- UUAG--GGGGAAAGAUUUAU UGCCGAACGAGCGGCCCGCG UUAGAUUAGGUAGUUGGUGG
 OriTsu12  AAUAACAUUUAGAAAUAAGU GCUAAUACCGUAUGCCCUC- UACAA-GAGGAAAGAUUUAU CGCUGAUGGAUGAGCCCGCG GCAGAUUAGGUAGUUGGUAA
 HolAcumi  GACAACCGAGGGAAACCUUG GCUAAUACCGCAUAAACUUA GCAA-UAAGAAAAGAUUUAU CGCCAGAAGAUGAGCCCGCG UCAGAUUAGGUAGUUGGUGG
 CulColle  GACAACCGAGGGAAACCUUG GCUAAUACCGCAUACACUUA GAAA-UAAGAAAAGAUUUAU CGCCAAAAGAUGAGCCCGCG UCAGAUUAGGUAGUUGGUGG
 RussHolo  GACAACCGAGGGAAACCUUG GCUAAUACCGCAUAUACUUA GAAA-UAAGGAAAGAAUU-U CGCCAGAAGAUGAGCCCGCG UCAGAUUAGGUAGUUGGUGG
 PisHolos  ..........GAGGACCUUG GCUAAUACCGCAUAUACUUA GAAA-UAAGGAAAGAAUU-U CGCCAGAAGAUGAGCCCGCG UCAGAUUAGGUAGUUGGUGG
 TypStrai  GAUAACUAAGGGAAACUUUA GCUAAUACCGCAUAAGCUUG GAAA-CAAGGAAAAAUUUAU UGCCAAAAGAUGAGCUCGCG UCAGAUUAGGUAGUUGGUAG
 HsgYyyyy  GACAACCGAGGGAAACCUUG GCUAAUACCGCAUGAGCUUA GAAA-UAAGCAAAGAUUUAU CGCCAGAAGAUGAGCCCGCG UCAGAUUAGGUAGUUGGUGG
 AusEndos  GAUAACUGUUGGAAACGACA GCUAAUACCGCAUGAUCCC- GUAA--GGGCAAAGAUUUAU CGCCUUGAGAGGAGCCCGCG UCGGAUUAGGUAGUUGGUAG
 TriStrai  AAUAACAUUUGGAAACAAAU GCUAAUACCAUAUAUUCUC- UAUG--GAGGAAAGAUUUAU CGCUGAUGGAUGAGCCCGCG UCAGAUUAGGUAGUUGGUAG
 MegEndos  AAUAACAUUUGGAAACAGAU GCUAAUACCGUAUAUUCUC- CAAG--GAGGAAAGAUUUAU CGCUGAUAGAUGAGCCCGCG UAAGAUUAGGUAGUUGGUAG
 UncBact5  GAUAACUGAGGGAAACUUCA GCUAAUACCGCAUAAGCUC- UACG--GAGGAAAGACUUAU CGCAGAAAGAGGAGCCCGCG UCAGAUUAGGUAGUUGGUGG
 CanParac  AAUAACUACGGGAAACUGUA GCUAAUACUGGAUAAGCCC- UGA---GGGGAAAGAUUUAU CGCCAAUUGAGCAGCCCGCG UUAGAUUAGGUAGUUGGUGG
 AcaEndos  GAUAACUGUUGGAAACGACA GCUAAUACCGGAUAUUGCC- GAGA--GGUGAAAGAUUUAU UGCUUUAAGAUGAGCCCAUG CAAGAUUAGCUUGUUGGUGG
 HsprFrom  GACAACCGAGGGAAACCUUG GCUAAUACCGCAUGAGCUUA GAAA-UAAGCAAAGAUUUAU CGCCAGAAGAUGAGCCCGCG UCAGAUUAGGUAGUUGGUGG
 CanHepa5  AAUAGCUACGGGAAACUG-- --------UAGGUAAUACCA UAAUAUGGCCAAAGAUUUAU CGCCUAGAGAGGAGCCCGUG CCAGAUUAGGUCGUUGGUGG
 CanFinn2  GACAACGGCUGGAAACGGUC G-UAAUACUGGAUAAGCCC- UUAG--GGGGAAAGAUUUAU UGCCAAGAGAGCGGCCCGCG UUAGAUUAGGUAGUUGGUAG
 Helegans  GACAACCGAGGGAAACCUUG GCUAAUACCGCAUAUACUUA GAAA-UAAGAAAAGAUUUAU CGCCAAAAGAUGAGCCCGCG UCAGAUUAGGUAGUUGGUGG

 CanParah  GGUAAUGGCUCACCAAGCUG AAGAUCUGUAGCUGAUUUGA GAGAAUGAUCAGCCAUAUUG GGACUGAGAUACGGCCCAGA CUCCUACGGGAGGCAGCAGU
 DevoLimi  GGUAAUGGCCUACCAAGGCG ACGAUCUUUAGCUGGUCUGA GAGGAUGAUCAGCCACACUG GGACUGAGACACGGCCCAGA CUCCUACGGGAGGCAGCAGU
 SpgRosea  GGUAAAGGCUCACCAAGGCG ACGAUCCUUAGCUGGUCUGA GAGGAUGAUCAGCCACACUG GGACUGAGACACGGCCCAGA CUCCUACGGGAGGCAGCAGU
 NeoRis11  GGUAAUGGCCUACCAAGGCG ACGAUCUAUAGCUGGUCUGA GAGGAUGAUCAGCCACACUG GAACUGAGACACGGUCCAGA CUCCUACGGGAGGCAGCAGU
 CdbMacr4  GGUAAAGGCUCACCAAGCCA AUGAUCUGUAGCUGGUCUGA GAGGAUGACCAGCCACACUG GGACUGAGACACGGCCCAGA CUCCUACGGGAGGCAGCAGU
 CanCryp2  GGUAAAGGCCUACCAAGGCA ACGAUCUGUAGCUGGUCUGA GAGGAUGAUCAGCCACACUG GGACUGAGACACGGCCCAGA CUCCUACGGGAGGCAGCAGU
 HolObtus  GGUAAAGGCCUACCAAGCCU ACGAUCUGUAGCUGGUCUGA GAGGAUGAUCAGCCACACUG GGAUUGAGAUACGGCCCAGA CUCCUACGGGAGGCAGCAGU
 CdbCary3  GGUAAAGGCUCACCAAGCCA AUGAUCUGUAGCUGGUCUGA GAGGAUGACCAGCCACACUG GGACUGAGACACGGCCCAGA CUCCUACGGGAGGCAGCAGU
 MgtspSp3  GGUAACGGCUCACCAAGGCG ACGAUCGGUAGCUGGUCUGA GAGGAUGAUCAGCCACACUG GGACUGAGACACGGCCCAGA CUCCUACGGGAGGCAGCAGU
 CanAnade  GGUAAUGGCUUACCAAGGCA AUGAUCUCUAGUUGGUCUGA GAGGAUGAUCAGCCAUACUG GAACUGAGACACGGUCCAGA CUCCUACGGGAGGCAGCAGU
 RosSp105  GGUAAUGGCCUACCAAGUCU ACGAUCUUUAGCUGGUUUUA GAGGAUGAUCAGCAACACUG GGACUGAGACACGGCCCAGA CUCCUACGGGAGGCAGCAGU
 AgbTu249  GGUAAAGGCCUACCAAGGCG ACGAUCCAUAGCUGGUCUGA GAGGAUGAUCAGCCACAUUG GGACUGAGACACGGCCCAAA CUCCUACGGGAGGCAGCAGU
 CanLari2  GGUAAAUGCUUACCAAGGCU ACGAUCUUUAGCUGGUCUGA GAGGAUGAUCAGCCACACUG GAACUGAGACACGGUCCAGA CUCCUACGGGAGGCAGCAGU
 HolCurvi  GGUAAAAGCCUACCAAGCCU ACGAUCUGUAGCUGGUCUGA GAGGAUGAUCAGCCACACUG GGAUUGAGAUACGGCCCAGA CUCCUACGGGAGGCAGCAGU
 RhzLe285  GGUAAAGGCCUACCAAGGCG ACGAUCCAUAGCUGGUCUGA GAGGAUGAUCAGCCACAUUG GGACUGAGACACGGCCCAAA CUCCUACGGGAGGCAGCAGU
 CanNucl2  GGUAAAGGCCUACCAAGCCG AUGAUCUGUAACUGGUCUGA GAGGAUGACCAGUCACACUG GGACUGAGACACGGCCCAGA CUCCUACGGGAGGCAGCAGU
 HolAcum2  GGUAAGAGCCUACCAAGCCU ACGAUCUGUAGCUGGUCUGA GAGGAUGAUCAGCCACACUG GGAUUGAGAUACGGCCCAGA CUCCUACGGGAGGCAGCAGU
 EhrSpec5  GGUAAUAGCUUACCAAGGCU AUGAUCUAUAGCUGGUCUGA GAGGACGAUCAGCCACACUG GAACUGAGAUACGGUCCAGA CUCCUACGGGAGGCAGCAGU
 AnpMar58  GGUAAUGGCCUACCAAGGCG GUGAUCUGUAGCUGGUCUGA GAGGAUGAUCAGCCACACUG GAACUGAGACACGGUCCAGA CUCCUACGGGAGGCAGCAGU
 Unc04xuz  GGUAAUGGCCUACCAAGUCG AUGAUCCGUAGCUGGUUUGA GAGGAUGAUCAGCCACNCUG GGACUGAGAUACGGCCCAGA CUUCUACAGAAGGCAGCAGU
 UncD2019  GGUAAAAGCCUACCAAGCCA AUGAUCUGUAGCUGGUCUGA GAGGAUGAUCAGCCACACUG GGACUGAGACACGGCCCAGA CUCCUACGGGAGGCAGCAGU
 RctSib13  GGUAAUGGCUCACCAAGCCG ACGAUCUGUAGCUGGUCUGA GAGGAUGAUCAGCCACACUG GGACUGAGACACGGCCCAGA CUCCUACGGGAGGCAGCAGU
 Unc04mdr  GGUAAAGGCUUACCAAGCCU GCGAUCUGUAGCUGGUUUGA GAGGAUGAUCAGCCACACUG GGACUGAGACACGGCCCAGA CUCCUACGGGAGGCAGCAGU
 UncAl976  GGUAAAAGCCUACCAAGCCU GUGAUCUGUAGCUGGUCUGA GAGGAUGAUCAGCCACACUG GGACUUAGACACGGCCCAGA CUCCUACGGGAGGCAGCAGU
 CanMidi2  GGUAAUGGCUCACCAAGGCA ACGAUCUUUAGUUGGUCUGA GAGGAUGAUCAGCCACACUG GAACUGAGACACGGUCCAGA CUCCUACGGGAGGCAGCAGU
 WolEnd29  GGUAAUGGCCUACCAAGGCA GUAAUCUAUAGCUGAUCUGA GAGGAUGAUCAGCCACACUG GAACUGAGAUACGGUCCAGA CUCCUACGGGAGGCAGCAGU
 CanCyrt2  GGUAAAGGCCUACCAAGGCA ACGAUCUCUAGUUGGUCUGA GAGGAUGAUCAGCCACACUG GAACUGAGACACGGUCCAGA CUCCUACGGGGGGCAGCAGU
 HolUndu3  GGUAAAGGCCUACCAAGCCU ACGAUCUGUAGCUGGUCUGA GAGGAUGAUCAGCCACACUG GGAUUGAGAUACGGCCCAGA CUCCUACGGGAGGCAGCAGU
 Endos134  GGUAAAAGCUCACCAAGCCG ACGAUCUAUAGCUGGUUUGA GAGGAUGAUCAGCCACACUG GGACUGAGACACGGCCCAGA CUCCUACGGGAGGCAGCAGU
 ZZZSin18  GGUAAAGGCUUACCAAGGCU ACGAUCUUUAGCUGGUCUGA GAGGAUGAUCAGCCACACUG GGACUGAGACACGGCCCAGA CUCCUACGGGAGGCAGCAGU
 ZZZB1396  GGUAAUGGCUCACCAAGCCG ACGAUCUGUAGCUGGUUUGA GAGGAUGAUCAGCCACACUG GGACUGAGACACGGCCCAGA CUCCUACGGGAGGCAGCAGU
 EhrMuri5  GGUAAUGGCUUACCAAGACU AUGAUCUAUAGCUGGUCUGA GAGGACGAUCAGCCACACUG GAACUGAGAUACGGUCCAGA CUCCUACGGGAGGCAGCAGU
 UncC2038  GGUAAAGGCCUACCAAGCCG ACGAUCUAUAGCUGGUCUGA GAGGAUGAUCAGCCACACUG GGACUGAGACACGGCCCAGA CUCCUACGGGAGGCAGCAGU
 OriTsu12  GGUAAUGGCUUACCAAGCCU GUGAUCUGUAGCUGGUCUGA GAGGACGAACAGCCACACUG GGACUGAGACACGGCCCAGA CUCCUACGGGGGGCAGCAGU
 HolAcumi  GGUAAGAGCCUACCAAGCCU ACGAUCUGUAGCUGGUCUGA GAGGAUGAUCAGCCACACUG GGAUUGAGAUACGGCCCAGA CUCCUACGGGAGGCAGCAGU
 CulColle  GGUAAAAGCCUACCAAGCCU ACGAUCUGUAGCUGGUCUGA GAGGAUGAUCAGCCACACUG GGAUUGAGAUACGGCCCAGA CUCCUACGGGAGGCAGCAGU
 RussHolo  GGUAAAGGCCUACCAAGCCU ACGAUCUGUAGCUGGUCUGA GAGGAUGAUCAGCCACACUG GGAUUGAGAUACGGCCCAGA CUCCUACGGGAGGCAGCAGU
 PisHolos  GGUAAAGGCCUACCAAGCCU ACGAUCUGUAGCUGGUCUGA GAGGAUGAUCAGCCACACUG GGAUUGAGAUACGGCCCAGA CUCCUACGGGAGGCAGCAGU
 TypStrai  GGUAAAGGCCUACCAAGCCU GUGAUCUGUAGCUGGUCUGA GAGGAUGAUCAGCCACACUG GGAUUGAGAUACGGCCCAGA CUCCUACGGGAGGCAGCAGU
 HsgYyyyy  GGUAAAGGCCUACCAAGCCU UCGAUCUGUAGCUGGUCUGA GAGGAUGAUCAGCCACACUG GGAUUGAGAUACGGCCCAGA CUCCUACGGGAGGCAGCAGU
 AusEndos  GGUAACGGCCUACCAAGCCG AUGAUCCGUAACUGGUCUGA GAGGAUGACCAGUCACACUG GGACUGAGACACGGCCCAGA CUCCUACGGGAGGCAGCAGU
 TriStrai  GGUAAUGGCCUACCAAGCCA ACGAUCUGUAGCUGGUCUGA GAGGAUGAUCAGCCACACUG GGACUGAGACACGGCCCAGA CUCCUACGGGAGGCAGCAGU
 MegEndos  GGUAAUGGCCUACCAAGCCG ACGAUCUUUAGCUGGUCUGA GAGGAUGAUCAGCCACACUG GGACUGAGACACGGCCCAGA CUCCUACGGGAGGCAGCAGU
 UncBact5  GGUAAAGGCCUACCAAGCCA AUGAUCUGUAGCUGGUCUGA GAGGAUGAUCAGCCACACUG GGACUGAGACACGGCCCAGA CUCCUACGGGAGGCAGCAGU
 CanParac  GGUAAUGGCCUACCAAGCCU GCGAUCUAUAGCUGGUCUGA GAGGAUGAUCAGCCACACUG GGACUGAGACACGGCCCAGA CUCCUACGGGAGGCAGCAGU
 AcaEndos  GGUAAUGGCCUACCAAGGCU ACGAUCUUUAGCUGGUUUGA GAGGAUGAUCAGCCACACUG GAACUGAGACACGGUCCAGA CUCCUACGGGAGGCAGCAGU
 HsprFrom  GGUAAAGGCCUACCAAGCCU UCGAUCUGUAGCUGGUCUGA GAGGAUGAUCAGCCACACUG GGAUUGAGAUACGGCCCAGA CUCCUACGGGAGGCAGCAGU
 CanHepa5  GGUAACAGCCUACCAAGCCU AUGGUCUGUAGUUGGUCUGA GAGGAUGAUCAGCCACACUG GGACUGAGA-ACGGCCCAGA CUCCUACGGGGGGCAGCAGU
 CanFinn2  GGUAAUGGCCUACCAAGCCU AUGAUCUAUAGCUGGUUUGA GAGGAUGAUCAGCCACACUG GGACUGAGACACGGCCCAGA CUCCUACGGGAGGCAGCAGU
 Helegans  GGUAAAGGCCUACCAAGCCU ACGAUCUGUAGCUGGUCUGA GAGGAUGAUCAGCCACACUG GGAUUGAGAUACGGCCCAGA CUCCUACGGGAGGCAGCAGU

 CanParah  GGGGAAUAUUGGACAAUGGG GGAAACCCUGAUCCAGCGAU GCCGCGUGAGUGAUGAAGGC CCUGGGGUUGUAAAACUCUU UCACUCGUGAAAAUAAUGAU
 DevoLimi  GGGGAAUAUUGGACAAUGGG CGCAAGCCUGAUCCAGCCAU GCCGCGUGAGUGAUGAAGGC CUUAGGGUUGUAAAGCUCUU UCAGUGGGGAAGAUAAUGAC
 SpgRosea  GGGGAAUAUUGGACAAUGGG CGAAAGCCUGAUCCAGCAAU GCCGCGUGAGUGAUGAAGGC CUUAGGGUUGUAAAGCUCUU UUACCCGGGAUGAUAAUGAC
 NeoRis11  GAGGAAUAUUGGACAAUGGG CGAAAGCCUGAUCCAGCCAU ACCGCAUGAGUGAUGAAGGC CCUUGGGUUGUAAAGCUCUU UUAGUGGGGAAGAUAAUGAC
 CdbMacr4  GGGGAAUCUUGGACAAUGGG GGCAACCCUGAUCCAGCGAU GCCGCGUGAAUGAAGAAGGC CUUAGGGUUGUAAAGUUCUU UCACCCGUGGCGAUAAUGAC
 CanCryp2  GGGGAAUAUUGGACAAUGGG CGAAAGCCUGAUCCAGCAAU GCCGCGUGAGUGAUGAAGGC CGUAAGGUUGUAAAGCUCUU UCAGCAGGAAAGAUAAUGAC
 HolObtus  GAGGAAUAUUGGACAAUGGG GGAAACCCUGAUCCAGCAAU GCCGCGUGAAUGAAGAAGGC CUUCGGGUCGUAAAAUUCUU UUACUCGUGAAGAUGAUGAC
 CdbCary3  GGGGAAUAUUGGACAAUGGG GGCAACCCUGAUCCAGCGAU GCCGCGUGAAUGAAGAAGGC CUUAGGGUUGUAAAGUUCUU UCACCCGUGACGAUAAUGAC
 MgtspSp3  GGGGAAUAUUGGACAAUGGG CGCAAGCCUGAUCCAGCCAU GCCGCGUGAGUGAUGAAGGC CUUAGGGUUGUAAAGCUCUU UCGACGGGGACGAUGAUGAC
 CanAnade  GGGGAAUAUUGGACAAUAGG CGAAAGCCCGAUCCAGCAAC GCCGCGUGAAUGG-UAAGGC CUUAGGGUUGUAAAGUUCUU UUAGUGGGGAAAAUUAUGAU
 RosSp105  GGGGAAUCUUGGACAAUGGG CGCAAGCCUGAUCCAGCCAU GCCGCGUGAGUGAUGAAGGC CUUAGGGUCGUAAAGCUCUU UCGCCAGAGAUGAUAAUGAC
 AgbTu249  GGGGAAUAUUGGACAAUGGG CGCAAGCCUGAUCCAGCCAU GCCGCGUGAGUGAUGAAGGC CUUAGGGUUGUAAAGCUCUU UCACCGGAGAAGAUAAUGAC
 CanLari2  GGGGAAUAUUGGACAAUGGG CGAAAGCCUGAUCCAGCGAC GUCGCGUGAGUGAAGAAGGC CUUCGGGUUGUAAAGCUCUU UCAGUAGGGAAGAUAAUGAC
 HolCurvi  GAGGAAUAUUGGACAAUGGG GGAAACCCUGAUCCAGCAAU GCCGCGUGAAUGAAGAAGGC CUUCGGGUCGUAAAGUUCUU UUACUCGUGAAGAUGAUGAC
 RhzLe285  GGGGAAUAUUGGACAAUGGG CGCAAGCCUGAUCCAGCCAU GCCGCGUGAGUGAUGAAGGC CCUAGGGUUGUAAAGCUCUU UCACCGGAGAAGAUAAUGAC
 CanNucl2  GGGGAAUAUUGGACAAUGGG GGAAACCCUGAUCCAGCAAU GCCGCGUGAGUGAAGAAGGC CUUCGGGUUGUAAAGCUCUU UUGCCUGUGACGAUGAUGAC
 HolAcum2  GAGGAAUAUUGGACAAUGGG GGAAACCCUGAUCCAGCAAU GCCGCGUGAAUGAAGAAGGC CUUCGGGUCGUAAAGUUCUU UUACUCGUGAAGAUGAUGAC
 EhrSpec5  GGGGAAUAUUGGACAAUGGG CGCAAGCCUGAUCCAGCUAU GCCGCAUGAGUGAAGAAGGC CUUAGGGUUGUAAAGCUCUU UCAGCAGGGAAGAUAAUGAC
 AnpMar58  GGGGAAUAUUGGACAAUGGG CGCAAGCCUGAUCCAGCUAU GCCGCGUGAGUGAGGAAGGC CUUAGGGUUGUAAAACUCUU UCAGUAGGGAAGAUAAUGAC
 Unc04xuz  GAGGAAUAUUGGACAAUGGG GGAAACCCUGAUCCAGCGAU GUCGCGUGAAUGAAGAAGGC CUUUUGGUUGUAAAGUUCUU UCAUCUGCGAAGAUAAUGAC
 UncD2019  GGGGAAUAUUGGACAAUGGG GGAAACCCUGAUCCAGCAAU GCCGCGUGAAUGAAGAAGGC CUUAGGGUUGUAAAGUUCUU UCACCUGUGAAGAUUAUGAC
 RctSib13  GGGGAAUAUUGGACAAUGGG CGAAAGCCUGAUCCAGCAAU ACCGAGUGAGUGAUGAAGGC CUUAGGGUUGUAAAGCUCUU UUAGCAAGGAAGAUAAUGAC
 Unc04mdr  AGGGAAUAUUGGACAAUGGG GGAAACCCUGAUCCAGCAAU GCCGCGUGAAUGAAGAAGGC CUUCGGGUUGUAAAGUUCUU UCGCUUACGAGGAUAAUGAC
 UncAl976  GGGGAAUAUUGGACAAUGGG GGCAACCCUGAUCCAGCAAU GCCGCGUGAGUGAAGAAGGC CUUUGGGUUGUAAAGCUCUU UCACCUGUGACGAUAAUGAC
 CanMidi2  GGGGAAUAUUGGACAAUGGG CGCAAGCCUGAUCCAGCGAC GCCGCGUGAGUGAAGAAGGC CUUCGGGUUGUAAAGCUCUU UUAGUGGGGAAGAUAAUGAC
 WolEnd29  GGGGAAUAUUGGACAAUGGG CGAAAGCCUGAUCCAGCCAU GCCGCAUGAGUGAAGAAGGC CUUUGGGUUGUAAAGCUCUU UCAGUGAGGAAGAUAAUGAC
 CanCyrt2  GAGGAAUAUUGGACAAUGGG CGAAAGCCUGAUCCAGCAAU GCCGCGUGAGUGAUGAAGGC CUUCGGGUUGUAAAGCUCUU UCAGUGGGGAAGAUAAUGAC
 HolUndu3  GAGGAAUAUUGGACAAUGGG GGAAACCCUGAUCCAGCAAU GCCGCGUGAAUGAAGAAGGC CUUCGGGUCGUAAAAUUCUU UUACUCGUGAAGAUGAUGAC
 Endos134  GGGGAAUAUUGGACAAUGGG GGCAACCCUGAUCCAGCAAU ACCGCGUGAGUGAAGAAGGC CUUCGGGUUGUAAAGCUCUU UUACCGGGGAAGAUAAUGAC
 ZZZSin18  GGGGAAUAUUGGACAAUGGG CGAAAGCCUGAUCCAGCAAC GCCGCGUGAAUGAUGAAGGC CUUAGGGUUGUAAAGUUCUU UUGGUGGGGAAGAUAAUGAC
 ZZZB1396  GGGGAAUAUUGGACAAUGGG GGCAACCCUGAUCCAGCAAU GCCGCGUGAGUGAAGAAGGC CUUCGGGUUGUAAAGCUCUU UUACCAGGGAAGAUGAUGAC
 EhrMuri5  GGGGAAUAUUGGACAAUGGG CGAAAGCCUGAUCCAGCUAU GCCGCGUGAGUGAAGAAGGC CUUCGGGUUGUAAAGCUCUU UCAAUAGGGAAGAUAAUGAC
 UncC2038  GGGGAAUAUUGGACAAUGGG GGCAACCCUGAUCCAGCAAU GCCGCGUGAGUGAAGAAGGC CUUCGGGUUGUAAAGCUCUU UUAUCAGGGAAGAUAAUGAC
 OriTsu12  GGGGAAUAUUGGACAAUGGG CGAAAGCCUGAUCCAGCAAU GCCGCGUGAGUGAUGAAGGC CUUAGGGUUGUAAAGCUCUU UUAGUAGGGAUGAUAAUGAC
 HolAcumi  GAGGAAUAUUGGACAAUGGG GGAAACCCUGAUCCAGCAAU GCCGCGUGAAUGAAGAAGGC CUUCGGGUCGUAAAGUUCUU UUACUCGUGAAGAUGAUGAC
 CulColle  GAGGAAUAUUGGACAAUGGG GGAAACCCUGAUCCAGCAAU GCCGCGUGAAUGAAGAAGGC CUUCGGGUCGUAAAGUUCUU UUACUCGUGAAGAUGAUGAC
 RussHolo  GAGGAAUAUUGGACAAUGGG GGAAACCCUGAUCCAGCAAU GCCGCGUGAAUGAAGAAGGC CUUCGGGUCGUAAAAUUCUU UUACUCGUGAAGAUGAUGAC
 PisHolos  GAGGAAUAUUGGACAAUGGG GGAAACCCUGAUCCAGCAAU GCCGCGUGAAUGAAGAAGGC CUUCGGGUCGUAAAAUUCUU UUACUCGUGAAGAUGAUGAC
 TypStrai  GAGGAAUAUUGGACAAUGGG GGAAACCCUGAUCCAGCAAU GCCGCGUGAGUGAAGAAGGC CCUUGGGUUGUAAAGCUCUU UUACUCGUGAAGAUGAUGAC
 HsgYyyyy  GAGGAAUAUUGGACAAUGGG GGAAACCCUGAUCCAGCAAU GCCGCGUGAAUGAAGAAGGC CUUCGGGUCGUAAAGUUCUU UUACUCAUGAAGAUGAUGAC
 AusEndos  GGGGAAUCUUGGACAAUGGG GGCAACCCUGAUCCAGCGAU GCCGCGUGAGUGAAGAAGGC CUUAGGGUUGUAAAGCUCUU UCACCCGUGAAGAUAAUGAC
 TriStrai  GGGGAAUAUUGGACAAUGGG CGAAAGCCUGAUCCAGCAAU GCCGCGUGAAUGACGAAGGC CUUAGGGUUGUAAAGUUCUU UUAGCAGGGAAGAUAAUGAC
 MegEndos  GGGGAAUAUUGGACAAUGGG CGAAAGCCUGAUCCAGCAAU ACCGCGUGAAUGAUGAAGGC CUUAGGGUUGUAAAGUUCUU UUAGUUGGAAAGAUAAUGAC
 UncBact5  GGGGAAUAUUGGACAAUGGG GGAAACCCUGAUCCAGCAAU GCCGCGUGAAUGAUGAAGGC CUUAGGGUUGUAAAGUUCUU UCACCUGUGAAGAUGAUGAC
 CanParac  GGGGAAUAUUGGACAAUGGG GGAAACCCUGAUCCAGCAAU GCCGCGUGAGUGAUGAAGGC CUUCGGGUUGUAAAGCUCUU UUGUCAGGGAAGAUGAUGAC
 AcaEndos  GGGGAAUAUUGGACAAUGGG CGAAAGCCUGAUCCAGCGAC GCCGCGUGAGUGAUGAAGGC CUUCGGGUUGUAAAGCUCUU UUAGUAGGGAAGAUAAUGAC
 HsprFrom  GAGGAAUAUUGGACAAUGGG GGAAACCCUGAUCCAGCAAU GCCGCGUGAAUGAAGAAGGC CUUCGGGUCGUAAAGUUCUU UUACUCAUGAAGAUGAUGAC
 CanHepa5  GGGGAAUAUUGGACAAUGGG GGAAACCCUGAUCCAGCAAU GC-GCGUGAGUGAAGAAGGC CUUUGGGUUGUAAAGCUCUU UCACCUGUGACGAUAAUGAC
 CanFinn2  GGGGAAUAUUGGACAAUGGG GGCAACCCUGAUCCAGCGAU GCCGCGUGAGUGAUGAAGGC CUUCGGGUUGUAAAGCUCUU UUGUGGGGGACGAUGAUGAC
 Helegans  GAGGAAUAUUGGACAAUGGG GGAAACCCUGAUCCAGCAAU GCCGCGUGAAUGAAGAAGGC CUUCGGGUCGUAAAAUUCUU UUACUCGUGAAGAUGAUGAC

 CanParah  UGUAGCGAGAUAAGAAGCUC CGGCUAACUUCGUGCCAGCA GCCGCGGUAAUACGAGGGGA GCUAGCGUUGUUCGGAAUUA UUGGGCGUAAAGGGUGCGUA
 DevoLimi  GGUACCCACAGAAGAAGCCC CGGCUAACUUCGUGCCAGCA GCCGCGGUAAUACGAAGGGG GCUAGCGUUGUUCGGAUUUA CUGGGCGUAAAGCGCACGUA
 SpgRosea  AGUACCGGGAGAAUAAGCCC CGGCUAACUCCGUGCCAGCA GCCGCGGUAAUACGGAGGGG GCUAGCGUUGUUCGGAAUUA CUGGGCGUAAAGCGCACGUA
 NeoRis11  GGUACCCACAGAAGAAGUCC CGGCUAACUCCGUGCCAGCA GCCGCGGUAAUACGGAGGGG GCUAGCGUUGUUCGGAAUUA CUGGGCGUAAAGGGUGCGUA
 CdbMacr4  GGUAGCGGGAGAAGAAGCCC CGGCUAACUCCGUGCCAGCA GCCGCGGUAAGACGGAGGGG GCUAGCGUUGUUCGGAAUGA CUGGGCGUAAAGGGCGUGUA
 CanCryp2  GGUACCUGCAAAAGAAGCCC CGGCUAACUCCGUGCCAGCA GCCGCGGUAAGACGGAGGGG GCUAGCGUUGUUCGGAAUUA CUGGGCGUAAAGCGCAUGUA
 HolObtus  GGUAACGAGAGAAAAAGCCC CGGCUAACUCUGUGCCAGCA GCCGCGGUAAUACAGAGGGG GCUAGCGUUGUUCGGAAUAA CUGGGCGUAAAGGGUGCGUA
 CdbCary3  GGUAGCGGGAGAAGAAGCCC CGGCUAACUCCGUGCCAGCA GCCGCGGUAAGACGGAGGGG GCUAGCGUUGUUCGGAAUGA CUGGGCGUAAAGGGCGUGUA
 MgtspSp3  GGUACCCGUAGAAGAAGCCC CGGCUAACUUCGUGCCAGCA GCCGCGGUAAUACGAAGGGG GCUAGCGUUGUUCGGAAUUA CUGGGCGUAAAGCGCACGCA
 CanAnade  GGUACCCACAGAAAAAGCCC CGGCUAACUUCGUGCCAGCA GCCGCGGUAAUACGAAGGGG GCUAGCGUUACUCGGAAUUA UUGGGCGUAAAGCGUGCGUA
 RosSp105  AGUAUCUGGUAAAGAAACCC CGGCUAACUCCGUGCCAGCA GCCGCGGUAAUACGGAGGGG GUUAGCGUUGUUCGGAAUUA CUGGGCGUAAAGCGUACGUA
 AgbTu249  GGUAUCCGGAGAAGAAGCCC CGGCUAACUUCGUGCCAGCA GCCGCGGUAAUACGAAGGGG GCUAGCGUUGUUCGGAAUUA CUGGGCGUAAAGCGCACGUA
 CanLari2  GGUACCUACAAAAGAAGCUC CGGCUAACUUCGUGCCAGCA GCCGCGGUAAUACGAAGGGA GCUAGCGUUACUCGGAAUUA UUGGGCGUAAAGCGUACGUA
 HolCurvi  GGUAACGAGAGAAAAAGCCC CGGCUAACUCUGUGCCAGCA GCCGCGGUAAUACAGAGGGG GCUAGCGUUGUUCGGAAUAA CUGGGCGUAAAGGGUACGUA
 RhzLe285  GGUAUCCGGAGAAGAAGCCC CGGCUAACUUCGUGCCAGCA GCCGCGGUAAUACGAAGGGG GCUAGCGUUGUUCGGAAUUA CUGGGCGUAAAGCGCACGUA
 CanNucl2  AGUAACAGGAGAAUAAGCCC CGGCUAACUCCGUGCCAGCA GCCGCGGUAAGACGGAGGGG GCUAGCGUUGUUCGGAAUGA CUGGGCGUAAAGGGCGCGUA
 HolAcum2  GGUAACGAGGGAAAAAGCCC CGGCUAACUCUGUGCCAGCA GCCGCGGUAAUACAGAGGGG GCUAGCGUUGUUCGGAAUAA CUGGGCGUAAAGGGUGCGUA
 EhrSpec5  GGUACCUGCAGAAGAAGUCC CGGCAAACUCCGUGCCAGCA GCCGCGGUAAUACGGAGGGG GCAAGCGUUGUUCGGAAUUA UUGGGCGUAAAGGGCAUGUA
 AnpMar58  GGUACCUACAGAAGAAGUCC CGGCAAACUCCGUGCCAGCA GCCGCGGUAAUACGGAGGGG GCAAGCGUUGUUCGGAAUUA UUGGGCGUAAAGGGCAUGUA
 Unc04xuz  GGUAGCAGAAAAAGAAGCUC CGGCUAACUCCGUGCCAGCA GCCGCGGUAAGACGGAGGGA GCAAGCGUUGCUCGGAAUAA UUGGGCGUAAAGGGUGCGUA
 UncD2019  GGUAGCAGGAGAAGAAGCCC CGGCUAACUCCGUGCCAGCA GCCGCGGUAAGACGGAGGGG GCUAGCGUUGUUCGGAAUGA CUGGGCGUAAAGGGCGCGUA
 RctSib13  GUUACUUGCAGAAAAAGCCC CGGCUAACUCCGUGCCAGCA GCCGCGGUAAGACGGAGGGG GCUAGCGUUGUUCGGAAUUA CUGGGCGUAAAGAGUGCGUA
 Unc04mdr  AUUAGUAAGAUAAGAAGGUC CGGCUAACUCUGUGCCAGCA GCCGCGGUGAGACAGAGGGA CCUAGCGUUGUUCGGAAUGA CUGGGCGUAAAGGGUACGUA
 UncAl976  GGUAGCAGGAUAAGAAGCCC CGGCUAACUCCGUGCCAGCA GCCGCGGUAAGACGGAGGGG GCUAGCGUUAUUCGGAAUAA CUGGGCGUAAAGGGUGUGUA
 CanMidi2  GGUACCCACAGAAAAAGCCC CGGCUAACUUCGUGCCAGCA GCCGCGGUAAUACGAAGGGG GCUAGCGUUACUCGGAAUUA UUGGGCGUAAAGCGUGCGUA
 WolEnd29  GGUACUCACAGAAGAAGUCC UGGCUAACUCCGUGCCAGCA GCCGCGGUAAUACGGAGAGG GCUAGCGUUAUUCGGAAUUA UUGGGCGUAAAGGGCGCGUA
 CanCyrt2  GGUACCCACAGAAGAAGCCC CGGCUAACUUCGUGCCAGCA GCCGCGGUAAUACGAAGGGG GCAAGCGUUACUCGGAAUUA UUGGGCGUAAAGAGUGCGUA
 HolUndu3  GGUAACGAGAGAAAAAGCCC CGGCUAACUCUGUGCCAGCA GCCGCGGUAAUACAGAGGGG GCUAGCGUUGUUCGGAAUAA CUGGGCGUAAAGGGUGCGUA
 Endos134  GGUACCCGGGGAAUAAGCUC CGGCUAACUUCGUGCCAGCA GCCGCGGUAAUACGAAGGGA GCUAGCGUUGUUCGGAAUUA CUGGGCGUAAAGGGCGCGUA
 ZZZSin18  UGUACCCACAGAAUAAGCUC CGGCUAACUUCGUGCCAGCA GCCGCGGUAAUACGAAGGGA GCUAGCGUUACUCGGAAUUA UUGGGCGUAAAGAGUGCGUA
 ZZZB1396  GGUACCUGGGGAAUAAGCUC CGGCUAACUUCGUGCCAGCA GCCGCGGUAAUACGAAGGGA GCUAGCGUUGUUCGGAAUUA CUGGGCGUAAAGGGCGCGUA
 EhrMuri5  GGUACCUAUAGAAGAAGUCC CGGCAAACUCCGUGCCAGCA GCCGCGGUAAUACGGAGGGG GCAAGCGUUGUUCGGAAUUA UUGGGCGUAAAGGGCACGUA
 UncC2038  GGUACCUGAGGAAUAAGCUC CGGCUAACUUCGUGCCAGCA GCCGCGGUAAUACGAAGGGA GCUAGCGUUGUUCGGAAUUA CUGGGCGUAAAGGGCGCGUA
 OriTsu12  AGUACCUACAGAAAAAGCCC CGGCUAACUCCGUGCCAGCA GCCGCGGUAAGACGGAGGGG GCUAGCGUUGUUCGGAAUUA CUGGGCGUAAAGGGCGCGUA
 HolAcumi  GGUAACGAGGGAAAAAGCCC CGGCUAACUCUGUGCCAGCA GCCGCGGUAAUACAGAGGGG GCUAGCGUUGUUCGGAAUAA CUGGGCGUAAAGGGUGCGUA
 CulColle  GGUAACGAGAGAAAAAGCCC CGGCUAACUCUGUGCCAGCA GCCGCGGUAAUACAGAGGGG GCUAGCGUUGUUCGGAAUAA CUGGGCGUAAAGGGUACGUA
 RussHolo  GGUAACGAGAGAAAAAGCCC CGGCUAACUCUGUGCCAGCA GCCGCGGUAAUACAGAGGGG GCUAGCGUUGUUCGGAAUAA CUGGGCGUAAAGGGUGCGUA
 PisHolos  GGUAACGAGAGAAAAAGCCC CGGCUAACUCUGUGCCAGCA GCCGCGGUAAUACAGAGGGG GCUAGCGUUGUUCGGAAUAA CUGGGCGUAAAGGGUGCGUA
 TypStrai  GGUAGCGAGAGAAAAAGUUC CGGCUAACUCUGUGCCAGCA GCCGCGGUAAGACAGAGGGA ACUAGCGUUGUUCGGAUUGA CUGGGCGUAAAGGGUGCGUA
 HsgYyyyy  GGUAAUGAGAGAAAAAGCCC CGGCUAACUCUGUGCCAGCA GCCGCGGUAAUACAGAGGGG GCUAGCGUUGUUCGGAAUAA CUGGGCGUAAAGGGUGCGUA
 AusEndos  GGUAGCGGGAGAAGAAGCCC CGGCUAACUCCGUGCCAGCA GCCGCGGUAAGACGGAGGGG GCUAGCGUUGUUCGGAAUGA CUGGGCGUAAAGGGCGCGUA
 TriStrai  GGUACCUGCAGAAAAAGCCC CGGCUAACUCCGUGCCAGCA GCCGCGGUAAGACGGAGGGG GCUAGCGUUGUUCGGAAUUA CUGGGCGUAAAGAGUGCGUA
 MegEndos  GGUACCAACAGAAAAAGCCC CGGCUAACUCCGUGCCAGCA GCCGCGGUAAGACGGAGGGG GCUAGCGUUGUUCGGAAUUA CUGGGCGUAAAGGGCGCGUA
 UncBact5  GGUAGCAGGAGAAGAAGCCC CGGCAAACUCCGUGCCAGCA GCCGCGGUAAGACGGAGGGG GCUAGCGUUGUUCGGAAUGA CUGGGCGUAAAGGGCGCGUA
 CanParac  GGUACCUGACGAAUAAGCUC CGGCUAACUUCGUGCCAGCA GCCGCGGUAAUACGAAGGGA GCUAGCGUUGUUCGGAAUUA CUGGGCGUAAAGGGCGCGUA
 AcaEndos  GGUACCUACAGAAAAAGCCC CGGCUAACUUCGUGCCAGCA GCCGCGGUAAUACGAAGGGG GCAAGCGUUACUCGGAAUUA CUGGGCGUAAAGCGUGCGUA
 HsprFrom  GGUAAUGAGAGAAAAAGCCC CGGCUAACUCUGUGCCAGCA GCCGCGGUAAUACAGAGGGG GCUAGCGUUGUUCGGAAUAA CUGGGCGUAAAGGGUGCGUA
 CanHepa5  GGUAGCAGGACAAGAAGCCC CGGCUAACUCCGUGCCAGCA GCCGCGGUAAGACGGAGGGG GCAAGCGUUAUUCGGAAUUA CUGGGCGUAAAGGGUGCGUA
 CanFinn2  GGUACCCCACGAAUAAGUCC CGGCUAACUUCGUGCCAGCA GCCGCGGUAAUACGAAGGGG GCUAGCGUUGUUCGGAAUGA CUGGGCGUAAAGGGUGCGUA
 Helegans  GGUAACGAGAGAAAAAGCCC CGGCUAACUCUGUGCCAGCA GCCGCGGUAAUACAGAGGGG GCUAGCGUUGUUCGGAAUAA CUGGGCGUAAAGGGUGCGUA

 CanParah  GGCGGCACUGUAAGUAACAU GUAAAAUCCCUGGGCUCAAC CUUGGGUUCGCGUGUUAAAC UGCAGAGCUAGAAGAUGGUA GAGGAAAAUGGAAUUCCUAG
 DevoLimi  GGCGGAUUGGUCAGUUAGGG GUGAAAUCCUGGAGCUCAAC UCCAGAACUGCCUUUAAUAC UGCCAGUCUCGAGUCCGGAA GAGGUAAGUGGAACUCCUAG
 SpgRosea  GGCGGCUUUGUAAGUUAGAG GUGAAAGCCCGGAGCUUAAC UCCGGAACUGCCUUUAAGAC UGCAUCGCUUGAAUCAUGGA GAGGUUAGUGGAAUUCCGAG
 NeoRis11  GGCGGUCCCGUAAGUUAGGU GUGAAAUCCUUGGGCUUAAC CCAAGAACUGCAUUUAAAAC UGUGGGACUCGAACGUGAGA GAGGGCAAUGGAAUUUUUGG
 CdbMacr4  GGCUGUUGAUCAAGUCAAGC GUGAAAGCCUCGGGCUUAAC CCGAGAACUGCGUUUGAUAC UGGUUGACUUGAGGACGAGA GAGGAAAGUGGAAUUCCGAG
 CanCryp2  GGCGGUUUAGUAAGUUGGAA GUGAAAGCCCAGGGCUCAAC CCUGGAACUGCUUUCAAAAC UGCUAAGCUAGAGUGCGGAA GGGGGUGAUGGAAUUCCUAG
 HolObtus  GGUGGUUUUUUAAGUGAGAU GUUAAAUACUCGGGCUUAAC CUGGGGAGUGCGUUUCAAAC UGGAAGACUAGAGUACGGUA GAGGAAAGUGGAAUUCCUAG
 CdbCary3  GGCUGUUGAUCAAGUCAAGC GUGAAAGCCUCGGGCUUAAC CCGAGAACUGCGUUUGAUAC UGGUUGACUUGAGGACGAGA GAGGAAAGUGGAAUUCCGAG
 MgtspSp3  GGCGGUUCGAUCAGUCAGAA GUGAAAGCCCCGGGCUCAAC CUGGGAACUGCUUUUGAUAC UGUCGAGCUUGAAUCACGGA GAGGGUAGUGGAAUUCCGAG
 CanAnade  GGUGGUGCUAUAAGUUAGGA GUGAAAGCCUCAGGCUCAAC CUGAGAAAUGCUUUUAAUAC UGUAGUGCUUGAGUUCUGAA GAGGAUAGUGGAAUUCCUAG
 RosSp105  GGCGGAUCAGAAAGUAUGGG GUGAAAUCCCAGGGCUCAAC CCUGGAACUGCCUCAUAAAC UCCUGGUCUAGAGUUCGAGA GAGGUGAGUGGAAUUCCGAG
 AgbTu249  GGCGGAUAUUUAAGUCAGGG GUGAAAUCCCAGAGCUCAAC UCUGGAACUGCCUUUGAUAC UGGGUAUCUUGAGUAUGGAA GAGGUAAGUGGAAUUCCGAG
 CanLari2  GGCGGCUUAGUAAGUUGGGA GUGAAAUCCUUGGGCUUAAC UCAAGAAUUGCUUUCAAAAC UACUAAGCUAGAGUAUCAGA GAGGAUGGCGGAAUUCCUAG
 HolCurvi  GGUUGUUUUUUAAGUGAGAU GUUAAAUACCCAGGCUUAAC CUGGGGGGUGCGUCUCAAAC UGGAAGACUAGAGUGUGGUA GAGGAAAGUGGAAUUCCUAG
 RhzLe285  GGCGGAUCGAUCAGUCAGGG GUGAAAUCCCAGGGCUCAAC CCUGGAACUGCCUUUGAUAC UGUCGAUCUGGAGUAUGGAA GAGGUGAGUGGAAUUCCGAG
 CanNucl2  GGCGGCAAAUCAAGUCAGGU GUGAAAGCCUUGGGCUCAAC CCAAGAAUUGCGCUUGAUAC UGGUUAGCUAGAGGAUGGAA GAGAAAAGCGGAAUUCCUAG
 HolAcum2  GGUGGUUUUUUAAGUGAGGU GUUAAAUACCCAGGCUUAAC CUGGGGGGUGCGCUUCAAAC UGGAAGACUAGAGUAUGGUA GAGGAAAGUGGAAUUCCUAG
 EhrSpec5  GGCGGUUUAAUAAGUUAAAA GUGAAAUACCAGGGCUCAAC UCUGGAGCUGCUUUUAAUAC UAUUAAACUAGAGAUCGAGA GAGGAUAGUGGAAUUCCUAG
 AnpMar58  GGCGGUUUGGUAAGUUAAAG GUGAAAUACCAGGGCUUAAC CCUGGGGCUGCUUUUAAUAC UGCAGGACUAGAGUCCGGAA GAGGAUAGCGGAAUUCCUAG
 Unc04xuz  GGUGGUUUUUUAAGUAAGAU GUUAAAGGCUUGGACUUAAU CUAAGUAAGGCAUUUUAGAC UGAAAAACUUGAGUAUGGGA GAGGAAACAGGAAUUCCUCA
 UncD2019  GGCGGUUUUUUAAGUGAGGC GUGAAGGCCCUGGGCUUAAC CCAGGAGGUGCGUUUCAAAC UGGAAAACUGGAGUACGAGA GAGGAAAGUGGAAUUCCUAG
 RctSib13  GGCGGUUUAGUAAGUUGGGA GUGAAAGCCCGGGGCUUAAC CUCGGAAUUGCUUUCAAAAC UACUAAUCUAGAGUGUAGUA GGGGAUGAUGGAAUUCCUAG
 Unc04mdr  GGUUUCUUUUUAAGUGGAGU GUUAAAUCCUUGGGCUUAAC CCAAGAAUCGCACUCCAAAC UGGAAGGAUAGAGUGUGGCA GAGGAGAGUGGAAUUCCUAG
 UncAl976  GGCGGUUUUUUAAGCAAGGU GUGAAAGCCUCAAGCUCAAC UUGAGAACAGCAUUUUGAAC UGAAGAACUAGAGUGCGAAA GGGGAAAGAGGAAUUCCUAG
 CanMidi2  GGCUGCUUAGUAAGUCAAAA GUGAAAGCCUUGGGCUCAAC CUAAGAAUUGCUUUUGAAAC UACCAAGCUUGAGUACUGUA GGGGAUAGCGGAAUUCCUAG
 WolEnd29  GGCUGAUUAGUAAGUUAAAA GUGAAAUCCCAAAGCUUAAC UUUGGAAUUGCUUUUAAAAC UGUUAAUCUAGAGGUUGAAA GAGGAUAGAGGAAUUCCUAG
 CanCyrt2  GGCGGUUUUGUAAGUCAGGA AUGAAAUCCUUAAGCUCAAC UUAAGGGCUGUUUCUGAAAC UGCAAGGCUUGAAUAUCGGA GGGGAUAGCGGAAUUCCUAG
 HolUndu3  GGUGGUUUUUUAAGUGAGAU GUUAAAUACCCGGGCUUAAC CUGGGGGGUGCGUUUCAAAC UGGAAGACUAGAGUGCGGUA GAGGAAAGUGGAAUUCCUAG
 Endos134  GGCG-CCUUGUAAGUCAGAU GUGAAAGCCCCGGGCUCAAC CUGGGAACUGCAUUUGAUAC UGCAAGGCUAGAGAUCGAGA GAGGAAAGUGGAAUUACGAG
 ZZZSin18  GGCGGUUUGAUAAGUUGGAA GUGAAAUCCUGAGGCUCAAC CUCAGAACUGCUUUCAAUGC UGUCAUACUAGAGUAUAUGA GGGGGUGACGGAAUUCCUAG
 ZZZB1396  GGCGGCUCUGUAAGUCAGAU GUGAAAGCCCCGGGCUUAAC CUGGGAACUGCAUUUGAUAC UGCAGGGCUAGAGAUCGAGA GAGGAAAGUGGAAUUACGAG
 EhrMuri5  GGUGGACUAGUAAGUUAAAA GUGAAAUACCAAAGCUUAAC UUUGGAGCGGCUUUUAAUAC UGCUAGACUAGAGGUCGAAA GAGGAUAGCGGAAUUCCUAG
 UncC2038  GGCGGUUAUGUAAGUCAGGU GUGAAAUCCCCGAGCUUAAC UUGGGAACUGCACUUGAUAC UGCGUGACUAGAGGAUGAGA GAGGAAAGUGGAAUUACGAG
 OriTsu12  GGCGGUUUAAUAAGUUAGGA GUGAAAUCCCGGGGCUUAAC CCUGGAACUGCUUCUAAAAC UGUUAGGCUAGAGUAUGGUA GAGGAUGAUGGAAUUUCUAG
 HolAcumi  GGUGGUUUUUUAAGUGAGGU GUUAAAUACCCAGGCUUAAC CUGGGGGGUGCGCUUCAAAC UGGAAGACUAGAGUAUGGUA GAGGAAAGUGGAAUUCCUAG
 CulColle  GGUUGUUUUUUAAGUGAGAU GUUAAAUACCCAGGCUUAAC CUGGGGGGUGCGUCUCAAAC UGGAAGACUAGAGUGUGGUA GAGGAAAGUGGAAUUCCUAG
 RussHolo  GGUGGUUUUUUAAGUGAGAU GUUAAAUACUCGGGCUUAAC CUGGGGAGUGCGUUUCAAAC UGGAAGACUAGAGUACGGUA GAGGAAAGUGGAAUUCCUAG
 PisHolos  GGUGGUUUUUUAAGUGAGAU GUUAAAUACUCGGGCUUAAC CUGGGGAGUGCGUUUCAAAC UGGAAGACUAGAGUACGGUA GAGGAAAGUGGAAUUCCUAG
 TypStrai  GGUGGUUAUUUAAGUAAGAU GUUAAAGCCCAGGGCUUAAC CCUGGAAUUGCGUUUUAAAC UGGGUAACUAGAGUUUGGUA GAGGAAAACGGAAUUCCUAG
 HsgYyyyy  GGUGGUUUUUUAAGUGAGGU GUUAAAUACCCGGGCUUAAC CUGGGGGGUGCGCCUCAAAC UGGGAGACUAGAGUACGGUA GAGGAAAGUGGAAUUCCUAG
 AusEndos  GGUGGUUUUUCAAGUCAGGC GUGAAAGCCCCGGGCUUAAC CUGGGAACUGCGCUUGAUAC UGGAUGACUAGAGGACGAGA GAGGAAAGUGGAAUUCCGAG
 TriStrai  GGCGGUUUAGUAAGUUGGAA GUGAAAGCCCGGGGCUUAAC CUCGGAAUUGCUUUCAAAAC UGCUAAUCUAGAGUGUAGUA GGGGAUGAUGGAAUUCCUAG
 MegEndos  GGCGGAUUAGUAAGUUGGGA GUGAAAGCCCGGGGCUUAAC CUCGGAACUGCUUUCAAAAC UGCUAGUCUUGAGUGAAGUA GGGGAUGAUGGAAUUCCUAG
 UncBact5  GGCGGUCUGUUAAGUGAGGC GUGAAAGCCCUGGGCUUAAC CCAGGAGGUGCGUUUCAUAC UGAUAGGCUAGAGUGCGAGA GAGGAAAGUGGAAUUCCUAG
 CanParac  GGCG-CCUUGUAAGUUAGAU GUGAAAGCCCCGGGCUUAAC CUGGGAACUGCAUUUAAGAC UGCAAAGCUUGAGGACGAGA GAGGAAAGUGGAAUUGUGAG
 AcaEndos  GGCGGCUUGGUAAGUUGGAA GUGAAAGCCUAGGGCUCAAC CUUAGAAUUGCUUUCAAAAC UGCCUGGCUAGAGUACUAGA GAGGAUAGCGGAAUUCCUAG
 HsprFrom  GGUGGUUUUUUAAGUGAGGU GUUAAAUACCCGGGCUUAAC CUGGGGGGUGCGCCUCAAAC UGGGAGACUAGAGUACGGUA GAGGAAAGUGGAAUUCCUAG
 CanHepa5  GGCGGUUUUUUAAGCAAGGU GUGAAAGCCCUGGGCUCAAC CCAGGAACGGCGCUUUGAAC UGAAGAACUGA-GUACGAAA GAGGAAAGAGGAAUUCCUAG
 CanFinn2  GGCGGUUUGAUAAGUUUGGU GUGAAAGUCCUGGGCUCAAC CUGGGGAUUGCAUUGGAAAC UGUUAGACUAGAGAUCGAGA GAGGAAAAUGGAAUUGCGAG
 Helegans  GGUGGUUUUUUAAGUGAGAU GUUAAAUACCCGGGCUUAAC CUGGGGGGUGCGUUUCAAAC UGGAAGACUAGAGUGCGGUA GAGGAAAGUGGAAUUCCUAG

 CanParah  UGUAGAGGUGAAAUUCGUAG AUAUUAGGAGGAACGUCAGA GGCGAAGGCGAUUUUCUGGG CCAUUAUUGACGCUGAGGCA CGAAAGCGUGGGGAGCAAAC
 DevoLimi  UGUAGAGGUGGAAUUCGUAG AUAUUAGGAAGAACACCAGU GGCGAAGGCGGCUUACUGGU CCGGUACUGACGCUGAGGUG CGAAAGCGUGGGGAGCAAAC
 SpgRosea  UGUAGAGGUGAAAUUCGUAG AUAUUCGGAAGAACACCAGU GGCGAAGGCGACUAACUGGA CAUGUAUUGACGCUGAGGUG CGAAAGCGUGGGGAGCAAAC
 NeoRis11  UGUAGGGGUGAAAUCCGUAG AUAUCAAGAGGAACGUCAGG GGCGAAAGCGAUUGCCUGGA UCACAGUUGACGCUGAGGCA CGAAAGCGUGGGGAGCAAAC
 CdbMacr4  UGUAGAGGUGAAAUUCGCAG AUAUUCGGAGGAACAUCAGC GGCGAAGGCGGCUUUCUGGC UCGUAUCUGACGCUGAGGCG CGAAAGCGUGGGGAGCAAAC
 CanCryp2  UGUAGAGGUGAAAUUCAUAG AUAUUAGGAGGAACACCAAA GGCGAAAACAUUCACCUGGU CCGCAACUGACGCUGAGAUG CGAAAGCGUGGGGAGCAAAC
 HolObtus  UGUAGAGGUGAAAUUCGUAG AUAUUAGGAGGAACAUCAGA GGCGAAAGCGGCUUUCUGGU CCGUAACUGACACUGAGGCA CGAAAGCGUGGGGAGCAAAC
 CdbCary3  UGUAGAGGUGAAAUUCGUAG AUAUUCGGAGGAACAUCAGA GGCGAAGGCGGCUUUCUGGC UCGUAUCUGACGCUGAGGCG CGAAAGCGUGGGGAGCAAAC
 MgtspSp3  UGUAGAGGUGAAAUUCGUAG AUAUUCGGAAGAACACCAGU GGCGAAGGCGACUACCUGGC CGUCGAUUGACGCUCAUGUG CGAAAGCGUGGGGAGCAAAC
 CanAnade  UGUAGAGGUGACAUUCGUAG AUAUUAGGAGGAACACCGGU GGCGAAAGCGACUAUCUGGU CAGAUACUGACACUGUUGCA CGAAAGCGUGGGGAGCAAAC
 RosSp105  UGUAGAGGUGAAAUUCGUAG AUAUUCGGAGGAACACCAGU GGCGAAGGCGGCUCACUGGC UCGAUACUGACGCUGAGGUA CGAAAGUGUGGGGAGCAAAC
 AgbTu249  UGUAGAGGUGAAAUUCGUAG AUAUUCGGAGGAACACCAGU GGCGAAGGCGGCUUACUGGU CCAUUACUGACGCUGAGGUG CGAAAGCGUGGGGAGCAAAC
 CanLari2  UGUAGAGGUGAAAUUCGUAG AUAUUAGGAGGAACACCGGU GGCGAAAGCGGCCAUCUGGC UGAUUACUGACGCUGUUGUA CGAAAGCGUGGGGAGCAAAC
 HolCurvi  UGUAGAGGUGAAAUUCGUAG AUAUUAGGAGGAACACCAGA GGCGAAGGCGACUUUCUGGG CCAUAACUGACACUGAGGUA CGAAAGCGUGGGGAGCAAAC
 RhzLe285  UGUAGAGGUGAAAUUCGUAG AUAUUCGGAGGAACACCAGU GGCGAAGGCGGCUCACUGGU CCAUUACUGACGCUGAGGUG CGAAAGCGUGGGGAGCAAAC
 CanNucl2  UGUAGAGGUGAAAUUCGUAG AUAUUAGGAAGAACACCAGA GGCGAAGGCGGCUUUUUGGU CCAUAUCUGACGCUGAGGCG CGAAAGCGUGGGGAGCAAAC
 HolAcum2  UGUAGAGGUGAAAUUCGUAG AUAUUAGGAGGAACACCAGA GGCGAAGGCGGCUUUCUGGG CCAUAACUGACACUGAGGCA CGAAAGCGUGGGGAGCAAAC
 EhrSpec5  UGUAGAGGUGAAAUUCGUAG AUAUUAGGAGGAACACCAGU GGCGAAGGCGACUAUCUGGC UCAGUUCUGACGCUGAGGUG CGAAAGCGUGGGGAGCAAAC
 AnpMar58  UGUAGAGGUGAAAUUCGUAG AUAUUAGGAGGAACACCAGU GGCGAAGGCGGCUGUCUGGU CCGGUACUGACGCUGAGGUG CGAAAGCGUGGGGAGCAAAC
 Unc04xuz  AGUAGAGGUGAAAUUCAUAG AUAUGAGGAGGAACACCMGA GGCGAAGGCGAGUUUCUGGA ACAUUACUGACACUGAGGCA CGAAAGCGUGGGNAGCAAAC
 UncD2019  UGUAGAGGUGAAAUUCGUAG AUAUUAGGAAGAACACCAGU GGCGAAGGCGGCUUUCUGGC UCGUAACUGACGCUGAGGCG CGAAAGCGUGGGGAGCAAAC
 RctSib13  UGUAGAGGUGAAAUUCUUAG AUAUUAGGAGGAACACCGGU GGCGAAGGCGGUCAUCUGGG CUACAACUGACGCUGAUGCA CGAAAGCGUGGGGAGCAAAC
 Unc04mdr  UGUAGAGGUGAAAUUCGUAG AUAUUAGGAGGAACACCAGA GGCGAAGGCGGCUCUCUGGG CCAUAACUGACACUGAGGUA CGAAAGCGUGGGGAGCAAAC
 UncAl976  UGUAGGGGUGAAAUCCAUAG AUAUUAGGAAGAACACCAAA GGCGAAGGCAACUUUCUGGU UCGCAACUGACGCUGAGACA CGAAAGCGUGGGGAGCAAAU
 CanMidi2  UGUAGGGGUGAAAUUCGUAG AUAUUAGGAGGAACACCGGA GGCGAAAGCGGUUAUCUGGA CAGUUACUGACGCUGUUGCA CGAAAGCGUGGGGAGCAAAC
 WolEnd29  UGUAGAGGUGAUAUUCGUAA AUAUUAGGAGGAACACCAGU GGCGAAGGCGUCUAUCUGGU UCAAAUCUGACGCUGAGGCG CGAAGGCGUGGGGAGCAAAC
 CanCyrt2  UGUAGGGGUGGAAUCCGUAG AUAUUAGGAGGAACACCGGA GGCGAAAGCGGCUAUCUGGA CGAUUAUUGACGCUGUUGCA CGAAAGCGUGGGGAGCAAAC
 HolUndu3  UGUAGAGGUGAAAUUCGUAG AUAUUAGGAGGAACAUCAGA GGCGAAAGCGACUUUCUGGU CCGUAACUGACACUGAGGCA CGAAAGCGUGGGGAGCAAAC
 Endos134  UGUAGAAGUGAAAUUCGUAG AUAUUCGUAGGAACACCAGU GGCGAAGGCGACUUUCUGGC UCGUAACUGACGCUAAAGCG CGAAAGCGUGGGGAGCAAAC
 ZZZSin18  UGUAGAGGUGUAAUUCGUAG AUAUUAGGAGGAACACCGGU GGCGAAAGCGGUCAUCUGGC UAAAUACUGACGCUGUUGCA CGAAAGCGUGGGGAGCAAAC
 ZZZB1396  UGUAGAAGUGAAAUUCGUAG AUAUUCGUAGGAACACCAGU GGCGAAGGCGACUUUCUGGC UCGAUACUGACGCUAAAGCG CGAAAGCGUGGGGAGCAAAC
 EhrMuri5  UGUAGAGGUGAAAUUCGUAG AUAUUAGGAGGAACACCAGU GGCGAAAGCGGCUGUCUGGU UCGAUACUGACACUGAGGUG CGAAAGCGUGGGGAGCAAAC
 UncC2038  UGUAGAGGUGAAAUUCGUAG AUAUUCGUAAGAACACCAGU GGCGAAGGCGGCUUUCUGGC UCAUUACUGACGCUAAGGCG CGAAAGCGUGGGGAGCAAAC
 OriTsu12  UGUAGAGGUAAAAUUCUUAG AUAUUAGAAGGAACACCAGU GGCGAAAGCUGUCAUCUGGG CCAUUACUGACGCUGAGGCG CGAAAGCGUGGGGAGCAAAC
 HolAcumi  UGUAGAGGUGAAAUUCGUAG AUAUUAGGAGGAACACCAGA GGCGAAGGCGGCUUUCUGGG CCAUAACUGACACUGAGGCA CGAAAGCGUGGGGAGCAAAC
 CulColle  UGUAGAGGUGAAAUUCGUAG AUAUUAGGAGGAACACCAGA GGCGAAAGCGGCUUUCUGGG CCAUAACUGACACUGAGGUA CGAAAGCGUGGGGAGCAAAC
 RussHolo  UGUAGAGGUGAAAUUCGUAG AUAUUAGGAGGAACAUCAGA GGCGAAAGCGGCUUUCUGGU CCGUAACUGACACUGAGGCA CGAAAGCGUGGGGAGCAAAC
 PisHolos  UGUAGAGGUGAAAUUCGUAG AUAUUAGGAGGAACAUCAGA GGCGAAAGCGGCUUUCUGGU CCGUAACUGACACUGAGGCA CGAAAGCGUGGGGAGCAAAC
 TypStrai  UGUAGAGGUGAAAUUCGUAG AUAUUAGGAGGAACACCGGA GGCGAAGGCGGUUUUCUGGG CCAUUACUGACACUGAGGCA CGAAAGCGUGGGGAGCAAAC
 HsgYyyyy  UGUAGAGGUGAAAUUCGUAG AUAUUAGGAGGAACACCAGA GGCGAAGGCGGCUUUCUGGA CCGUAACUGACACUGAGGCA CGAAAGCGUGGGGAGCAAAC
 AusEndos  UGUAGAGGUGAAAUUCGUAG AUAUUCGGAGGAACAUCAGA GGCGAAGGCGGCUUUCUGGC UCGUAUCUGACGCUGAGGCG CGAAAGCGUGGGGAGCAAAC
 TriStrai  UGUAGAGGUGAAAUUCUUAG AUAUUAGGAGGAACACCGGU GGCGAAGGCGGUCAUCUGGG CUACAACUGACGCUGAUGCA CGAAAGCGUGGGGAGCAAAC
 MegEndos  UGUAGAGGUGAAAUUCUUAG AUAUUAGGAGGAACACCGGU GGCGAAGGCGGUCAUCUGGA CUUCAACUGACGCUGAGGCG CGAAAGCGUGGGGAGCAAAC
 UncBact5  UGUAGAGGUGAAAUUCGUAG AUAUUAGGAAGAACACCAGA GGCGAAGGCGGCUUUCUGGC UCGCAACUGACGCUGAGGCG CGAAAGCGUGGGGAGCAAAC
 CanParac  UGUAGAGGUGAAAUUCGUAG AUAUUCACAAGAACACCAGU GGCGAAGGCGACUUUCUGGC UCGUAUCUGACGCUAAGGCG CGAAAGCGUGGG-AGCAAAC
 AcaEndos  UGUAGAGGUGAAAUUCGUAG AUAUUAGGAGGAACACCGGA AGCGAAAGCGGCUAUCUGGC UAGACACUGACGCUGUUGCA CGAAAGCGUGGGGAGCAAAC
 HsprFrom  UGUAGAGGUGAAAUUCGUAG AUAUUAGGAGGAACACCAGA GGCGAAGGCGGCUUUCUGGA CCGUAACUGACACUGAGGCA CGAAAGCGUGGGGAGCAAAC
 CanHepa5  UGUAGGGGUGAAAUCCAUAG AUAUUAGGAAGAACACCAAA GGCGAAGGCGACUUUCUGGU UCGUAACUGACGCUGAGGCA CGAAAGCGUGGGGAGCAAAU
 CanFinn2  UGUAGAGGUGAAAUUCGUAG AUAUUCGCAAGAACACCGGU GGCGAAGGCGGUUUUCUGGC UCGAUACUGACGCUAAGGCA CGAAAGCGUGGGGAGCAAAC
 Helegans  UGUAGAGGUGAAAUUCGUAG AUAUUAGGAGGAACAUCAGA GGCGAAAGCGACUUUCUGGU CCGUAACUGACACUGAGGCA CGAAAGCGUGGGGAGCAAAC

 CanParah  AGGAUUAGAUACCCUGGUAG UCCACGCUGUAAAUGGUGAA UGCUAUAUGUCGGGAUU-U- --AUUCUCGGUGUUGAAGUU AACACGAUAAGCAUCCCGCC
 DevoLimi  AGGAUUAGAUACCCUGGUAG UCCACGCCGUAAACUAUGAG AGCUAGCCGUUGGAGGGUUU A-CCCUUCAGUGGCGCAGCU AACGCAUUAAGCUCUCCGCC
 SpgRosea  AGGAUUAGAUACCCUGGUAG UCCACGCCGUAAACGAUGAU AACUAGCUGUCAGGGCUCUU GGAGCUUUGGUGGCGCAGCU AACGCGUUAAGUUAUCCGCC
 NeoRis11  AGGAUUAGAUACCCUGGUAG UCCACGCUGUAAACGAUGAG UGUUAAAAGUGGGUUAU--- --UUUAUCUGCUUUGUAGCU AACGCGUUAAACACUCCGCC
 CdbMacr4  AGGAUUAGAUACCCUGGUAG UCCACGCUGUAAACGAUGAG UGCUAGACGUUGGGGGG-UU C-CCCUUCAGUGUCGCAGCU AACGCAUUAAGCACUCCGCC
 CanCryp2  AGGAUUAGAUACCCUGGUAG UCCACGCUGUAAACGAUGAG UGCUAGAUAUCGGGAAU-UU U-AUUCUCGGUUUCGCAGCU AACGCAUUAAGCACUCCGCC
 HolObtus  AGGAUUAGAUACCCUGGUAG UCCACGCCCUAAACGAUGAG UGCUAGACGUCAGCUUU--A --UAAGUUGGUGUCGCAGCU AACGCAUUAAGCACUCCGCC
 CdbCary3  AGGAUUAGAUACCCUGGUAG UCCACGCUGUAAACGAUGAG UGCUAGACGUUGGGGGG-UU C-CCCUUCAGUGUCGCAGCU AACGCAUUAAGCACUCCGCC
 MgtspSp3  AGGAUUAGAUACCCUGGUAG UCCACGCCGUAAACGAUGAG UGCUAGUUGUUGGGGUGCAU G-CACCUCAGUGACGCAGCU AACGCGUUAAGCACUCCGCC
 CanAnade  AGGAUUAGAUACCCUGGUAG UCCACGCAGUAAACUAUGAG UGCUAGGUAUUGGGACGUUU U-GUUCUCAGUACCCCAGCU AACGCGUUAAGCACUCCGCC
 RosSp105  AGGAUUAGAUACCCUGGUAG UCCACACCGUAAACGAUGAA UGCCAGUCGUCGGGUAGCAU G-CUAUUCGGUGACACACCU AACGGAUUAAGCAUUCCGCC
 AgbTu249  AGGAUUAGAUACCCUGGUAG UCCACGCCGUAAACGAUGAA UGUUAGCCGUCGGGCAGUAU A-CUGUUCGGUGGCGCAGCU AACGCAUUAAACAUUCCGCC
 CanLari2  AGGAUUAGAUACCCUGGUAG UCCACGCAGUAAACGAUGAG UGCUAGAUGUUGGGGGU-U- --UUCCUCAGUGUCGCAGCU AACGCGUUAAGCACUCCGCC
 HolCurvi  AGGAUUAGAUACCCUGGUAG UCCACGCCCUAAACGAUGAG UGCUAGACGUCGACUUU--- --UGGGUUGGUGUCGCAGCU AACGCAUUAAGCACUCCGCC
 RhzLe285  AGGAUUAGAUACCCUGGUAG UCCACGCCGUAGACGAUGAA UGUUAGCCGUCGGGCAGUAU A-CUGUUCGGUGGCGCAGCU AACGCAUUAAACAUUCCGCC
 CanNucl2  AGGAUUAGAUACCCUGGUAG UCCACGCUGUAAACGAUGAG UGCUAGACGUUAGGGGGCA- --ACCCUUAGUGUCACAGUU AACACGUUAAGCACUCCGCC
 HolAcum2  AGGAUUAGAUACCCUGGUAG UCCACGCCCUAAACGAUGAG UGCUAGACGUCGAUUUU--- --UUAGUUGGUGUCGCAGCU AACGCAUUAAGCACUCCGCC
 EhrSpec5  AGGAUUAGAUACCCUGGUAG UCCACGCUGUAAACUAUGAG UGCUAAAUGUGGGGAUA-UU U-UAUCUCUGUAUUGUAGCU AACGCGUUAAGCACUCCGCC
 AnpMar58  AGGAUUAGAUACCCUGGUAG UCCACGCUGUAAACGAUGAG UGCUGAAUGUGGGGGCU-UU --UGCCUCUGUGUUGUAGCU AACGCGUUAAGCACUCCGCC
 Unc04xuz  AGGAUUAGAUACCCUGGUAG UCCACSCCCUAAACGAUGAU UGCUAAACGUCCNGGGAUUU AAUCCCCCGGUGUUAAAGCU AACSCSAUAAGCAAUCCGCC
 UncD2019  AGGAUUAGAUACCCUGGUAG UCCACGCCGUAAACGAUGAG UGCUAGACGUCGGGGGG-UA --ACCUUCGGUGUCGCAGCU AACGCAUUAAGCACUCCGCC
 RctSib13  AGGAUUAGAUACCCUGGUAG UCCACGCCGUAAACGAUGAG UGCUAGAUAUCGGAAGA-UU C-UCUUUCGGUUUCGCAGCU AACGCAUUAAGCACUCCGCC
 Unc04mdr  AGGAUUAGAUACCCUGGUAG UCCACGCCCUAAACGAUGAG UGCUAGACUUUGGGAGC--- --UUUUUCAGAGUCGCAGCU AACGCGUUAAGCACUCCGCC
 UncAl976  AGGAUUAGAUACCCUAGUAG UCCACGCCGUAAACGAUGAA UGCUAGACGUUAGGGGC-UU --GCCCUUAGUGUCGCAGCU AACGCAUGAAGCAUUCCGCC
 CanMidi2  AGGAUUAGAUACCCUGGUAG UCCACGCAGUAAACGAUGAG UGCUAGAUGUUGGGAUU-UA --AGUCUCAGUGUCGCAGCU AACGCAUUAAGCACUCCGCC
 WolEnd29  AGGAUUAGAUACCCUGGUAG UCCACGCUGUAAACGAUGAA UGUUAAAUAUGGGAAGU-UU --ACUUUCUGUAUUACAGCU AACGCGUUAAACAUUCCGCC
 CanCyrt2  AGGAUUAGAUACCCUGGUAG UCCACGCAGUAAACGAUGAG UGUUAGAUGUCGGGAUU--- --UAUCUCGGUGUCGUAGCU AACGCGUUAAACACUCCGCC
 HolUndu3  AGGAUUAGAUACCCUGGUAG UCCACGCCCUAAACGAUGAG UGCUAGACGUCAGCUUU--A --UAAGUUGGUGUCGCAGCU AACGCAUUAAGCACUCCGCC
 Endos134  AGGAUUAGAUACCCUGGUAG UCCACGCUGUAAACGAUGAG UGCUAGAUGUUAGGAGGGUA A-CCUUUUAGUGUCGCACGU AACGCAAUAAGCACUCCGCC
 ZZZSin18  AGGAUUAGAUACCCUGGUAG UCCACGCAGUAAACGAUGAG UGCUAGGUGUUAAAAU--U- ---UUUUUAGUGCCGAAGCU AACGCGUUAAGCACUCCGCC
 ZZZB1396  AGGAUUAGAUACCCUGGUAG UCCACGCUGUAAACGAUGAG UGCUAGAUGUUAGGAGGGUA A-CCUUUUAGUGUCGCAGCU AACGCAAUAAGCACUCCGCC
 EhrMuri5  AGGAUUAGAUACCCUGGUAG UCCACGCUGUAAACGAUGAG UGCUAAAUGUGAGGAUU-U- --UAUCUUUGUAUUGUAGCU AACGCGUUAAGCACUCCGCC
 UncC2038  AGGAUUAGAUACCCUGGUAG UCCACGCUGUAAACGAUGAG UGCUAGAUGUUGGGUGGGAU AACCAUUCAGUGUCGAAGCU AACGCAUUAAGCACUCCGCC
 OriTsu12  AGGAUUAGAUACCCUGGUAG UCCACGCUGUAAACGAUGAG UGCUAGAUAUUGGGGGAUUU U-UCUUUCAGUUUCGUAGCU AACGCAUUAAGCACUCCGCC
 HolAcumi  AGGAUUAGAUACCCUGGUAG UCCACGCCCUAAACGAUGAG UGCUAGACGUCGAUUUU--- --UUAGUUGGUGUCGCAGCU AACGCAUUAAGCACUCCGCC
 CulColle  AGGAUUAGAUACCCUGGUAG UCCACGCCCUAAACGAUGAG UGCUAGACGUCGACUUU--- --UGGGUUGGUGUCGCAGCU AACGCAUUAAGCACUCCGCC
 RussHolo  AGGAUUAGAUACCCUGGUAG UCCACGCCCUAACCGAUGAG UGCUAGACGUCAGCUUU--A --UAAGUUGGUGUCGCAGCU AACGCAUUAAGCACUCCGCC
 PisHolos  AGGAUUAGAUACCCUGGUAG UCCACGCCCUAAACGAUGAG UGCUAGACGUCAGCUUU--A --UAAGUUGGUGUCGCAGCU AACGCAUUAAGCACUCCGCC
 TypStrai  AGGAUUAGAUACCCUGGUAG UCCACGCCCUAAACGAUGAG UGCUAGACGUCGGGUU---- ---UUCUCGGUGUCGCAGCU AACGCGUUAAGCACUCCGCC
 HsgYyyyy  AGGAUUAGAUACCCUGGUAG UCCACGCCCUAAACGAUGAG UGCUAGACGUCGGCUUU-U- --UAAGUUGGUGUCGCAGCU AACGCAUUAAGCACUCCGCC
 AusEndos  AGGAUUAGAUACCCUGGUAG UCCACGCCGUAAACAAUGAG UGCUAGACGUUGGGGGG-UU A-CCCUUCAGUGUCGCAGCU AACGCAUUAAGCACUCCGCC
 TriStrai  AGGAUUAGAUACCCUGGUAG UCCACGCUGUAAACGAUGAG UGCUAGAUAUCGGGAGA-AU A-UCUCUCGGUUUCGUAGCU AACGCAUUAAGCACUCCGCC
 MegEndos  AGGAUUAGAUACCCUGGUAG UCCACGCCGUAAACGAUGAG UGCUAGAUAUCGGGAGU-UU U-UCUUUCGGUUUCGUAGUU AACACGUUAAGCACUCCGCC
 UncBact5  AGGAUUAGAUACCCUGGUAG UCCACGCUGUAAACGAUGAG UGCUAGACGUUGGGAU--U- ---AUCUCAGUGUCGCAGCU AACGCAAUAAGCACUCCGCC
 CanParac  AGGAUUAGAUACCCUGGUAG UCCACGCUGUAAACGAUGAG UGCUAGAUGUUGGUCUU--- --CGGAUCAGUAUCGCAGCU AACGCAUUAAGCACUCCGCC
 AcaEndos  AGGAUUAGAUACCCUGGUAG UCCACGCAGUAAACGAUGAG UGCUAGAUAUUGGAAUU-UA --AUUUUCAGUGUCAAAGCU AACGCGUUAAGCACUCCGCC
 HsprFrom  AGGAUUAGAUACCCUGGUAG UCCACGCCCUAAACGAUGAG UGCUAGACGUCGGCUUU-U- --UAAGUUGGUGUCGCAGCU AACGCAUUAAGCACUCCGCC
 CanHepa5  AGGAUUAGAUACCCUAGUAG UCCACGCUGUAAACGAUGAA UGCUAGACGUUGGAGGU-UC G-UCCUUCAGUGUCGCAGCU AACGCGUGAAGCAUUCCGCC
 CanFinn2  AGGAUUAGAUACCCUGGUAG UCCACGCUGUAAACGAUGAA UGCUAGAUGUUGGGGGGGCA A-CCCUUCAGUGUCGUAGUU AACGCGAUAAGCAUUCCGCC
 Helegans  AGGAUUAGAUACCCUGGUAG UCCACGCCCUAAACGAUGAG UGCUAGACGUCAGCUUU--- --UAAGUUGGUGUCGCAGCU AACGCAUUAAGCACUCCGCC

 CanParah  UGGGGACUACGAUCGCAAGA UUAAAACUCAAAGGAAUUGA CGGGGGCCUGCACAAGUGGU GGAGCAUGUGGUUUAAUUCG AGACUACGCGAAGAAACUUA
 DevoLimi  UGGGGAGUACGGUCGCAAGA UUAAAACUCAAAGGAAUUGA CGGGGGCCCGCACAAGCGGU GGAGCAUGUGGUUUAAUUCG AAGCAACGCGAAGAACCUUA
 SpgRosea  UGGGGAGUACGGCCGCAAGG UUAAAACUCAAAGAAAUUGA CGGGGGCCUGCACAAGCGGU GGAGCAUGUGGUUUAAUUCG AAGCAACGCGCAGAACCUUA
 NeoRis11  UGGGGACUACGGUCGCAAGA CUAAAACUCAAAGGAAUUGA CGGGGACUCGCACAAGCGGU GGAGUAUGUGGUUUAAUUCG AUGCAACGCGAAAAACCUUA
 CdbMacr4  UGGGGAGUACGGUCGCAAGA UUAAAACUCAAAGGAAUUGA CGGGAGCCCGCACAAGCGGU GGAGCAUGUGGUUUAAUUCG AAGCAACGCGCAGAACCUUA
 CanCryp2  UGGGGAGUACGGUCGCAAGA UUAAAACUUAAAGGAAUUGA CGGGGGCCCGCACAAGCGGU GGAGCAUGCGGUUUAAUUCG AUGCUACGCGAAAAACCUUA
 HolObtus  UGAGGACUACGAUCGCAAGA UUAAAACUUAAAGGAAUUGA CGGGGGCCCGCACAAGCGGU GGAGCAUGUGGUUUAAUUCG UCAACACGCGAAGAACCUUA
 CdbCary3  UGGGGAGUACGGUCGCAAGA UUAAAACUCAAAGGAAUUGA CGGGGGCCCGCACAAGCGGU GGAGCAUGUGGUUUAAUUCG AAGCAACGCGCAGAACCUUA
 MgtspSp3  UGGGGAGUACGGCCGCAAGG UUAAAACUCAAAGGAAUUGA CGGGGGCCCGCACAAGCGGU GGAGCAUGUGGUUUAAUUCG AAGCAACGCGCAGAACCUUA
 CanAnade  UGGGGAGUACGACCGCAAGG UUAAAACUCAAAGGAAUUGA CGGGGACCCGCACAAGCGGU GGAACAUGUGGUUUAAUUCG AUGCUACGCGAAAAACCUUA
 RosSp105  UGGGGAGUACGGUCGCAAGA UUAAAACUCAAAGGAAUUGA CGGGGGCCCGCACAAGCGGU GGAGCAUGUGGUUUAAUUCG AAGCAACGCGCAGAACCUUA
 AgbTu249  UGGGGAGUACGGUCGCAAGA UUAAAACUCAAAGGAAUUGA CGGGGGCCCGCACAAGCGGU GGAGCAUGUGGUUUAAUUCG AAGCAACGCGCAGAACCUUA
 CanLari2  UGGGGAGUACGAUCGCAAGA UUAAAACUCAAAGGAAUUGA CGGGGACCCGCACAAGCGGU GGAACAUGUGGUUUAAUUCG AUGCUACGCGAAAAACCUUA
 HolCurvi  UGAGGACUACGAUCGCAAGA UUAAAACUUAAAGGAAUUGA CGGGGGCCCGCACAAGCGGU GGAGCAUGUGGUUUAAUUCG UCAACACGCGAAAAACCUUA
 RhzLe285  UGGGGAGUACGGUCGCAAGA UUAAAACUCAAAGGAAUUGA CGGGGGCCCGCACAAGCGGU GGAGCAUGUGGUUUAAUUCG AAGCAACGCGCAGAACCUUA
 CanNucl2  UGGGGAGUACGGUCGCAAGA UUAAAACUCAAAGGAAUUGA CGGGGGCCCGUACAAGCGGU GGAGCAUGUGGUUUAAUUCG ACGCAACGCGAAAAACCUUA
 HolAcum2  UGAGGACUACGAUCGCAAGA UUAAAACUUAAAGGAAUUGA CGGGGGCCCGCACAAGCGGU GGAGCAUGUGGUUUAAUUCG UCAACACGCGAAAAACCUUA
 EhrSpec5  UGGGGACUACGGUCGCAAGA CUAAAACUCAAAGGAAUUGA CGGGGACCCGCACAAGCGGU GGAGCAUGUGGUUUAAUUCG AUGCAACGCGAAAAACCUUA
 AnpMar58  UGGGGACUACGGUCGCAAGA CUAAAACUCAAAGGAAUUGA CGGGGACCCGCACAAGCGGU GGAGCAUGUGGUUUAAUUCG AUGCAACGCGAAAAACCUUA
 Unc04xuz  UGAGUAGUACGGUCGCAAGA CUAAAACUCAAAGGAAUUGA CGGGGACCCGCACAAGCGGU GGAGCAUGUGGUUUAAUUCG AUAAUCCGCGAAGAACCUUA
 UncD2019  UGGGGAGUACGGUCGCAAGA UUAAAACUCAAAGGAAUUGA CGGGGGCCCGCACAAGCGGU GGAGCAUGUGGUUUAAUUCG ACGCAACGCGAAAAACCUUA
 RctSib13  UGGGGAGUACGGUCGCAAGA UUAAAACUCAAAGGAAUUGA CGGGGGCUCGCACAAGCGGU GGAGCAUGCGGUUUAAUUCG AUGUUACGCGAAAAACCUUA
 Unc04mdr  UGAGGAUUACGGUCGCAAGA CUAAAACUUAAAGGAAUUGA CGGGGGCCCGCACAAGCGGU GGAGCAUGUGGUUUAAUUCG AUGAUACGCGAAAAACCUUA
 UncAl976  UGGGGAGUACGGUCGCAAGA UUAAAACUCAAAGGAAUUGA CGGGGGCCUGCACAAGCGGU GGAGCAUGUGGUUUAAUUCG ACGCAACGCGAAAAACCUUA
 CanMidi2  UGGGGAGUACGGUCGCAAGA UUAAAACUCAAAGGAAUUGA CGGGGACCCGCACAAGCGGU GGAACAUGUGGUUUAAUUCG AUGCUACGCGAAAAACCUUA
 WolEnd29  UGGGGACUACGAUCGCAAGA UUAAAACUCAAAGGAAUUGA CGGGGACCCGCACAAGCGGU GGAGCAUGUGGUUUAAUUCG AUGCAACGCGAAAAACCUUA
 CanCyrt2  UGAGGAGUACGAUCGCAAGA UUAAAACUCAAAGGAAUUGA CGGGGACCCGCACAAGCGGU GGAACAUGUGGUUUAAUUCG AUGCUACGCGAAAAACCUUA
 HolUndu3  UGAGGACUACGAUCGCAAGA UUAAAACUUAAAGGAAUUGA CGGGGGCCCGCACAAGCGGU GGAGCAUGUGGUUUAAUUCG UCAACACGCGAAGAACCUUA
 Endos134  UGGGGAGUACGGUCGCAAGA UUAAAACUCAAAGGAAUUGA CGGGGGCCCGCACAAGCGGU GGAGUAUGUGGUUUAAUUCG AAGCAACGCGAAAAACCUUA
 ZZZSin18  UGAGGAGUACGGCCGCAAGG CUAAAACUCAAAGGAAUUGA CGGGGACCCGCACAAGCGGU GGAACAUGUGGUUUAAUUCG AUGUUACGCGAUAAACCUUA
 ZZZB1396  UGGGGAGUACGGUCGCAAGA UUAAAACUCAAAGGAAUUGA CGGGGGCCCGCACAAGCGGU GGAGUAUGUGGUUUAAUUCG AAGCAACGCGAAAAACCUUA
 EhrMuri5  UGGGGACUACGGUCGCAAGA CUAAAACUCAAAGGAAUUGA CGGGGACCCGCACAAGCGGU GGAGCAUGUGGUUUAAUUCG AUGCAACGCGAAAAACCUUA
 UncC2038  UGGGGAGUACGGUCGCAAGA UUAAAACUCAAAGGAAUUGA CGGGGGCCCGCACAAGCGGU GGAGUAUGUGGUUUGAUUCG AAGCAACGCGCAGAACCUUA
 OriTsu12  UGGGGAGUACGGUCGCAAGA UUAAAACUCAAAGGAAUUGA CGGGGGCCCGCACAAGCGGU GGAGCAUGCGGUUUAAUUCG AUGAUCCGCGAAAAACCUUA
 HolAcumi  UGAGGACUACGAUCGCAAGA UUAAAACUUAAAGGAAUUGA CGGGGGCCCGCACAAGCGGU GGAGCAUGUGGUUUAAUUCG UCAACACGCGAAAAACCUUA
 CulColle  UGAGGACUACGAUCGCAAGA UUAAAACUUAAAGGAAUUGA CGGGGGCCCGCACAAGCGGU GGAGCAUGUGGUUUAAUUCG UCAACACGCGAAAAACCUUA
 RussHolo  UGAGGACUACGAUCGCAAGA UUAAAACUUAAAGGAAUUGA CGGGGGCCCGCACAAGCGGU GGAGCAUGUGGUUUAAUUCG UCAACACGCGAAGAACCUUA
 PisHolos  UGAGGACUACGAUCGCAAGA UUAAAACUUAAAGGAAUUGA CGGGGGCCCGCACAAGCGGU GGAGCAUGUGGUUUAAUUCG UCAACACGCGAAGAACCUUA
 TypStrai  UGGGGACUACGGUCGCAAGA CUAAAACUUAAAGGAAUUGA CGGGGGCCCGCACAAGCGGU GGAGCAUGUGGUUUAAUUCG AUAAUACGCGAACAACCUUA
 HsgYyyyy  UGAGGACUACGAUCGCAAGA UUAAAACUUAAAGGAAUUGA CGGGGGCCCGCACAAGCGGU GGAGCAUGUGGUUUAAUUCG UCAACACGCGAAGAACCUUA
 AusEndos  UGGGGAGUACGGUCGCAAGA UUAAAACUCAAAGGAAUUGA CGGGGGCCCGCACAAGCGGU GGAGCAUGUGGUUUAAUUCG AAGCAACGCGCAAAACCUUA
 TriStrai  UGGGGAGUACGGUCGCAAGA UUAAAACUCAAAGGAAUUGA CGGGGGCUCGCACAAGCGGU GGAGCAUGCGGUUUAAUUCG AUGUUACGCGAAAAACCUUA
 MegEndos  UGGGGAGUACGAUCGCAAGA UUAAAACUCAAAGGAAUUGA CGGGGGCUCGCACAAGUGGU GGAGCAUGCGGUUUAAUUCG AUGAUACGCGAAAAACCUUA
 UncBact5  UGGGGAGUACGGUCGCAAGA UUAAAACUCAAAGGAAUUGA CGGGGGCCCGCACAAGCGGU GGAGCAUGUGGUUUAAUUCG AAGCAACGCGAAGAACCUUA
 CanParac  UGGGGAGUACGGUCGCAAGA UUAAAACUCAAAGGAAUUGA CGGGGGCCCGCACAAGCGGU GGAGUAUGUGGUUUAAUUCG AAGCAACGCGCAAAACCUUA
 AcaEndos  UGGGGAGUACGGUCGCAAGA UUAAAACUCAAAGGAAUUGA CGGGGACUCGCACAAGCGGU GGAACAUGUGGUUUAAUUCG AUGCUACGCGAAAAACCUUA
 HsprFrom  UGAGGACUACGAUCGCAAGA UUAAAACUUAAAGGAAUUGA CGGGGGCCCGCACAAGCGGU GGAGCAUGUGGUUUAAUUCG UCAACACGCGAAGAACCUUA
 CanHepa5  UGGGGAGUACGGUCGCAAGA UUAAAACUCAAAGGAAUUGA CGGGGGCCUGCACAAGCGGU GGAGCAUGUGGUUUAAUUCG ACGCAACGCGCAAAACCUUA
 CanFinn2  UGGGGAGUACGGUCGCAAGA UUAAAACUUAAAGGAAUUGA CGGGGACCCGCACAAGCGGU GGAGUAUGUGGUUUAAUUCG AAGCAACGCGCAGAACCUUA
 Helegans  UGAGGACUACGAUCGCAAGA UUAAAACUUAAAGGAAUUGA CGGGGGCCCGCACAAGCGGU GGAGCAUGUGGUUUAAUUCG UCAACACGCGAAGAACCUUA

 CanParah  CCAGUCUUUGACAUACAGGU AUCGGG-CUUGGAAACUUG- CCCUUCGGUUUG-GCCGAUC UGAUACAGGUGUUGCAUGGC UGUCGUCAGCUCGUGUCGUG
 DevoLimi  CCAGCCCUUGACAUGGUCAG -ACGAUUUCCAGAGAUGGAU CUCUUCACUUCG-GUGACUG AUACACAGGUGCUGCAUGGC UGUCGUCAGCUCGUGUCGUG
 SpgRosea  CCAGCGUUUGACAUGGUAGG -ACGGUUACUGGAGACAGUU UCCUUCCCUUAC-GGGACCU ACACACAGGUGCUGCAUGGC UGUCGUCAGCUCGUGUCGUG
 NeoRis11  CCAUACCUUGACAUGUGGAU UGUAUCCCUCUGAAGGGAGG GAG-UCAGUUCGGCUGGAUC CAACACAGGUGUUGCAUGGC UGUCGUCAGCUCGUGUCGUG
 CdbMacr4  CCAGCUCUUGACAUGGGGAU UAUGGAGAGGAGAGAUUCUU UCCUUCAGUUCGGCUGGAUC CCGCACAGGUGCUGCAUGGC UGUCGUCAGCUCGUGUCGUG
 CanCryp2  CCAACUCUUGACAUGGUGGU UAGGAAGAACAGAGAUGUUU UUCUUCGGUUCGGCCGGGCC ACACACAGGUGCUGCAUGGC UGUCGUCAGCUCGUGUCGUG
 HolObtus  CCAGCCCUUGACAUGGGAGU CAACGAUCUUAGAGAUAAGA UUU-UCGGUUCGGCCGGACU CCACACAGGUGCUGCAUGGC UGUCGUCAGCUCGUGUCGUG
 CdbCary3  CCAGCUCUUGACAUGGGGAU UAUGGAGAGGAGAGAUUCUU UCCUUCAGUUCGGCUGGAUC CCGCACAGGUGCUGCAUGGC UGUCGUCAGCUCGUGUCGUG
 MgtspSp3  CCAGCCUUUGACAUGGGAAC UAUGGGCAGAAGAGAUUUUG UCCUUCACUUCGGGUGGGUU CCACACAGGUGCUGCAUGGC UGUCGUCAGCUCGUGUCGUG
 CanAnade  CCAGGUCUUG-CAUAGUAGU CAUAUGGUCAUGAAAGUGAU CAG-UCGGUUCGGCCGGACU AU-UACAGGUGUUGCAUGGC UGUCGUCAGCUCGUGUCGUG
 RosSp105  CCAACCCUUGACAUACUCGU -C-UGC-UCCAGAGAUGGA- GCUUUCAGCAGG-CUGGACG AGAUACAGGUGCUGCAUGGC UGUCGUCAGCUCGUGUCGUG
 AgbTu249  CCAGCUCUUGACAUUCGGGG UAUGGGCAUUGGAGACGAUG UCCUUCAGUUAGGCUGGCCC CAGAACAGGUGCUGCAUGGC UGUCGUCAGCUCGUGUCGUG
 CanLari2  CCAGAUCUUGACAUGAUAGU CGUACGGCUAGGAAACUAGC UGG-UCGGUUCGGCCGGACU AU-CACAGGUGUUGCAUGGC UGUCGUCAGCUCGUGUCGUG
 HolCurvi  CCAGCUCUUGACAUGGGAGU CAUCGGUUCUAGAGAUAGAA CUU-UCGGUUCGGCCGGACU CCACACAGGUGCUGCAUGGC UGUCGUCAGCUCGUGUCGUG
 RhzLe285  CCAGCCCUUGACAUGCCCGG -CUACU-UGCAGAGAUGCA- AGGUUCCCUUCG-GGGACCG GGACACAGGUGCUGCAUGGC UGUCGUCAGCUCGUGUCGUG
 CanNucl2  CCAGCUCUUGACAUGGGGAU UAAGGAGAUCAGAGAUGAUU UCCGUCGGUUCGGCCGGAUC CCACACAGGUGCUGCAUGGC UGUCGUCAGCUCGUGUCGUG
 HolAcum2  CCAGCUCUUGACAUGGGAGU CAUCGGUUCUAGAAAUAGAA UCU-UCGGUUCGGCCGGACU CCACACAGGUGCUGCAUGGC UGUCGUCAGCUCGUGUCGUG
 EhrSpec5  CCACUUUUUGAUAUGAAGGU CGUAUCUUUUUUAACCGGAA GAG-UCAGUUUGGCUGGACC UUACACAGGUGCUGCAUGGC UGUCGUCAGCUCGUGUCGUG
 AnpMar58  CCACUUCUUGACAUGGAGGC UAGAUCCUUCUUAACAGAAG GGC-GCAGUUCGGCUGGGCC UCGCACAGGUGCUGCAUGCC UGUCGUCAGCUCGUGUCGUG
 Unc04xuz  CCAGCUCUUGACAUGGAGGU CGUAGCUUUAUGAGAGUAAA GCG-UCGGUUUGGCCGGACC UCGCACAGGUGGUGCAUGGC UGUCGUCAGCUCGUGUCGUG
 UncD2019  CCAGCCCUUGACAUGGGGAU UCCGGGUUUCAGAGAUGAAA CCCUUCAGUUCGGCUGGGUC CCACACAGGUGCUGCAUGGC UGUCGUCAGCUCGUGUCGUG
 RctSib13  CCAACCCUUGACAUGGUGGU CGCGGAUCGCAGAGAUGCUU UUCUUCAGCUCGGCUGGACC ACACACAGGUGUUGCAUGGC UGUCGUCAGCUCGUGUCGUG
 Unc04mdr  CCAGCUUUUGACAUGGGGAU UUGGGAAUUUGGAGACAAGU UCUUUCGGUUCGGCCGGGUC CCAUACAGGUGCUGCAUGGC UGUCGUCAGCUCGUGUCGUG
 UncAl976  CCAGCCCUUGACAUAGGAAU AGAGAGCAUCAGAGAUGAAG CUC-GCGGUUCGGCCGGAUU CCGUACAGGUGCUGCAUGGC UGUCGUCAGCUCGUGUCGUG
 CanMidi2  CCAGGCCUUGACAUGGUGAU CAUAUGGCUGCGAAAGCAGU UAG-UCGGUUCGGCCGGAUC GU-CACAGGUGUUGCAUGGC UGUCGUCAGCUCGUGUCGUG
 WolEnd29  CCACUCCUUGACAUGGGAAU UAUUCCUAUUCGAAGGAAUA GGG-UCGGUUCGGCCGAAUU UCACACAGGUGUUGCAUGGC UGUCGUCAGCUCGUGUCGUG
 CanCyrt2  CCAGGCCUUGACAUGGUGGU CGUACGACUAAGAAACUAGU CGG-UCAGUUCGGCUGGACC AU-CACAGGUGUUGCAUGCC UGUCGUCAGCUCGUGUCGUG
 HolUndu3  CCAGCUCUUGACAUGGGAGU CACCGAUUCUAGAGAUAGAA UCU-UCGGUUCGGCCGGACU CCACACAGGUGCUGCAUGGC UGUCGUCAGCUCGUGUCGUG
 Endos134  CCGGCUCUUGACAUGGUGAU UAAGGAGAUGAGAGAUCAUU UCUGUCGGUUCGGCCGGAUC ACACACAGGUGCUGCAUGGC UGUCGUCAGCUCGUGUCGUG
 ZZZSin18  CCAGGUCUUGACAUGCUAGU UGUAUU-CUUUGAAAUGAG- AAG-UCGGUUAGGCCGGACU AG-CACAGGUGUUGCAUGGC UGUCGUCAGCUCGUGUCGUG
 ZZZB1396  CCGGCUCUUGACAUGGUGAU UAAGGAGAUGAGAGAUCAUU UCUGUCGGUUCGGCCGGAUC ACACACAGGUGCUGCAUGGC UGUCGUCAGCUCGUGUCGUG
 EhrMuri5  CCACUUUUUGACAUGAAGGU CGUAUCCCUCCUAACAGGGG GAG-UCAGUUCGGCUGGACC UUACACAGGUGCUGCAUGGC UGUCGUCAGCUCGUGUCGUG
 UncC2038  CCAGCCCUUGACAUACGGAU UAAGGAGACGAGAGAUUGUU UCUGUCGGUUUGGCCGGAUC CGAUACAGGUGCUGCAUGGC UGUCGUCAGCUCGUGUCGUG
 OriTsu12  CCAACUCUUGACAUGGUAGU CGCGAAAAAUGGAGACAUUU UUCUUCAGUUUGGCUGGACU ACACACAGGUGUUGCAUGGC UGUCGUCAGCUCGUGUCGUG
 HolAcumi  CCAGCUCUUGACAUGGGAGU CAUCGGUUCUAGAAAUAGAA UCU-UCGGUUCGGCCGGACU CCACACAGGUGCUGCAUGGC UGUCGUCAGCUCGUGUCGUG
 CulColle  CCAGCUCUUGACAUGGGAGU CAUCGGUUCUAGAGAUAGAA CUU-UCGGUUCGGCCGGACU CCACACAGGUGCUGCAUGGC UGUCGUCAGCUCGUGUCGUG
 RussHolo  CCAGCCCUUGACAUGGGAGU CAACGAUCUUAGAGAUAAGA UUU-UCGGUUCGGCCGGACU CCACACAGGUGCUGCAUGGC UGUCGUCAGCUCGUGUCGUG
 PisHolos  CCAGCCCUUGACAUGGGAGU CAACGAUCUUAGAGAUAAGA UUU-UCGGUUCGGCCGGACU CCACACAGGUGCUGCAUGGC UGUCGUCAGCUCGUGUCGUG
 TypStrai  CCAGAUCUUGACAUGGGGGU CGAGAGUCCUAGAAUUAGGA UUCGUCGGUUUGGCCGGACC CCACACAGGUGCUGCAUGGC UGUCGUCAGCUCGUGUCGUG
 HsgYyyyy  CCAGCUCUUGACAUGGGAGU CACCGAUUCUAGAAAUAGAA UCU-UCGGUUCGGCCGGACU CCACACAGGUGCUGCAUGGC UGUCGUCAGCUCGUGUCGUG
 AusEndos  CCAGCCCUUGACAUGGGGAU CGCGGAGACAAGAGAUUGUU UCCUUCAGUUCGGCUGGAUC CCACACAGGUGCUGCAUGGC UGUCGUCAGCUCGUGUCGUG
 TriStrai  CCAACCCUUGACAUGGUGGU CGCGGGAAGCAGAGAUGCAU CCCUUCAGUUCGGCUGGACC ACACACAGGUGUUGCAUGGC UGUCGUCAGCUCGUGUCGUG
 MegEndos  CCAACCCUUGACAUGGUGAU CGUAGGUUACAGAAAUGUAA CCG-UCAGUUCGGCUGGAUC ACACACAGGUGUUGCAUGGC UGUCGUCAGCUCGUGUCGUG
 UncBact5  CCAGCCCUUGACAUGGGGAU UCUGGGUUACAGAGAUGUAA CCCUUCAGUUCGGCUGGGUC CCACACAGGUGCUGCAUGGC UGUCGUCAGCUCGUGUCGUG
 CanParac  CCAGCCUUUGACAUGGUGAU UAAGGGGAUGAGAGAUCAUU UCUGUCGGUUCGGCCGGAUC ACACACAGGUGCUGCAUGGC UGUCGUCAGCUCGUGUCGUG
 AcaEndos  CCAGGCCUUGACAUGUUGGU CAUAUCGUGAAGAGAUUCAC GAG-UCAGCUCGGCUGGACC AU-CACAGGUGUUGCAUGGC UGUCGUCAGCUCGUGUCGUG
 HsprFrom  CCAGCUCUUGACAUGGGAGU CACCGAUUCUAGAAAUAGAA UCU-UCGGUUCGGCCGGACU CCACACAGGUGCUGCAUGGC UGUCGUCAGCUCGUGUCGUG
 CanHepa5  CCAGCUUUUGACAUAGGGAC AGAAGGCAUCAGAGAUGAAG CCUGCGGUUCGG-CCGGGUC CCGUACAGGUGCUGCAUGGC UGUCGUCGGCUCGUGUCGUG
 CanFinn2  CCAGCUUUUGACAUGGAACG UUUGAGGACCAGAGAUGGUU UUCUUCAGUAGG-CUGGCGU UCACACAGGUGCUGCAUGGC UGUCGUCAGCUCGUGUCGUG
 Helegans  CCAGCUCUUGACAUGGGAGU UACCGAUUCUAGAGAUAGAA UCU-UCGGUUCGGCCGGACU CCACACAGGUGCUGCAUGGC UGUCGUCAGCUCGUGUCGUG

 CanParah  AGAUAUUGGGUUAAGUCCCG CAACGAGCGAAACCCCCUUC CCUUAUUGCCAGCAU-UAA- GUUGGGUACUUUAGGGAUAC UGCCAGUGAUAAGCUGGAGG
 DevoLimi  AGAUGUUGGGUUAAGUCCCG CAACGAGCGCAACCCUCGCU CCUAGUUGCCAUCAU-U-CA GUUGGGCACUCUAGGGGGAC UGCCGGUGAUAAGCCGGAGG
 SpgRosea  AGAUGUUGGGUUAAGUCCCG CAACGAGCGCAACCCUCGUC UUUAGUUGCCAUCAU-U-CA GUUGGGCACUCUAAAGAAAC UGCCGGUGAUAAGCCGGAGG
 NeoRis11  AGAUGUUGGGUUAAGUCCCG CAACGAGCGCAACCCUCAUC CUUAGUUGCCAGCGG-UUCG GCCGGGAACUUUAAGGAAAC UGCCAGUGACAAGCUGGAGG
 CdbMacr4  AGAUGUUGGGUUAAGUCCCG CAACGAGCGCAACCCUCAUU UUUAGUUGCCAUCAGGUUUG GCUGGGCACUCUAAAGAAAC UGCCGGUGAUAAACCGGAGG
 CanCryp2  AGAUGUUGGGUUAAGUCCCG UAACGAGCGCAACCCUUAUC CUUAUUUGCCAUCAGGUUAA GCUGGGAACUAUAAGGAAAC UGCCGGCUUUAAGCCGGAGG
 HolObtus  AGAUAUUGGGUUAAGUCCCG CAACGAGCGCAACCCUUGUC CUUAUUUGCUAACAGGUCAU GCUGAGGACUAUAAGGAGAC UGCCGGUGAUAAAUCGGAGG
 CdbCary3  AGAUGUUGGGUUAAGUCCCG CAACGAGCGCAACCCUCAUU UUUAGUUGCCAUCAGGUUUG GCUGGGUACUCUAAAGAAAC UGCCGGUGAUAAACCGGAGG
 MgtspSp3  AGAUGUUGGGUUAAGUCCCG CAACGAGCGCAACCCUCAUC UUCAGUUGCCAUCAU-U-CA GUUGGGCACUCUGAAGAAAC UGCCGGUGACAAGCCGGAGG
 CanAnade  AGAUGUUGGGUUAAGUCCCG CAACGAGCGCAACCCUUAUC CUUAGUUGCCAGCGAUU-CG GUCGGGCACUUUAAGGAAAC UGCCGGUGGUAAGCCGGAGG
 RosSp105  AGAUGUUCGGUUAAGUCCGG CAACGAGCGCAACCCACAUC CUUAGUUGCCAGCAG-UUCG GCUGGGCACUCUAGGGAAAC UGCCCGUGAUAAGCGGGAGG
 AgbTu249  AGAUGUUGGGUUAAGUCCCG CAACGAGCGCAACCCUCGCC CUUAGUUGCCAGCAU-U-CA GUUGGGCACUCUAAGGGGAC UGCCGGUGAUAAGCCGGAGG
 CanLari2  AGAUGUUGGGUUAAGUCCCG CAACGAGCGCAACCCUUACC CUUAGUUGCCAUCAGGUAAA GCUGGGAACUUUAAGGGAAC UGCCGGUGAGAAACCGGAGG
 HolCurvi  AGAUAUUGGGUUAAGUCCCG CAACGAGCGCAACCCUUGUC CUUAUUUGCUAACAGGUUAU GCUGAGGACUAUAAGGAGAC UGCCGGUGAUAAAUCGGAGG
 RhzLe285  AGAUGUUGGGUUAAGUCCCG CAACGAGCGCAACCCUCGCC CUUAGUUGCCAGCAU-U-CA GUUGGGCACUCUAAGGGGAC UGCCGGUGAUAAGCCGGAGG
 CanNucl2  AGAUGUUGGGUUAAGUCCCG CAACGAGCGCAACCCUCAUC UUUAGUUGCCAACAGGUAGG GCUGGGCACUCUAAAGAAAC UGCCGGUGACAAACCGGAGG
 HolAcum2  AGAUAUUGGGUUAAGUCCCG CAACGAGCGCAACCCUUGUC CUUAUUUGCUAACAGGUUAU GCUGAGGACUAUAAGGAGAC UGCCGGUGAUAAAUCGGAGG
 EhrSpec5  AGAUGUUGGGUUAAGUCCCG CAACGAGCGUAACCCUUGUC CUUAGUUGCCAACAGGUAAU GCUGGGAACUCUAAGGAAAC UGCCAGUGAUAAACUGGAGG
 AnpMar58  AGAUGUUGGGUUAAGUCCCG CAACGAGCGCAACCCUCAUC CUUAGUUACCAGCGGGUAAU GCCGGGCACUUUAAGGAAAC UGCCAGUGAUAAACUGGAGG
 Unc04xuz  AGAUUUUGGGUUAAGUCCUU UAACGGGCGCAACCCCUAUU UCUAGUUGCUAACAGGUUAU GCUGAGAACUUUAGAAAGAC UGCCAGUGAUAAACUGGAGG
 UncD2019  AGAUGUUGGGUUAAGUCCCG CAACGAGCGCAACCCCUAUC UUCAGUUACCAUCAG-UUCG GCUGGGGACUCUGGAGAGAC UGCCGGUGAUAAGCCGGAGG
 RctSib13  AGAUGUUGGGUUAAGUCCCG CAACGAGCGCAACCCUCAUU CUUAUUUGCCAGCGGGUAAU GCCGGGAACUAUAAGAAAAC UGCCGGUGAUAAGCCGGAGG
 Unc04mdr  AGAUGUUGGGUUAAGUCCCG CAACGAGCGCAACCCUUGUC CUUAGUUGCUAACAGGUUAU GCUGAGAACUUUAAGGAGAC UGCCGGUGAUAAACUGGAGG
 UncAl976  AGAUGUUGGGUUAAGUCCCG CAACGAGCGCAACCCUCAUC CUUAGUUGCCAACAGGUUAA GCUGGGAACUCUAAGGAAAC UGCCGGUGACAAGCCGGAGG
 CanMidi2  AGAUGUUGGGUUAAGUCCCG CAACGAGCGCAACCCUUAUC CUUAGUUGCCAGCGAGUGAU GUCGGGAACUUUAAGGAAAC UGCCGGUGAUAAGCCGGAGG
 WolEnd29  AGAUGUUGGGUUAAGUCCCG CAACGAGCGUAACCCUCAUC CUUAGUUACCAUCAGGUAAU GCUGGGGACUUUAAGGAAAC UGCUAGUGAUAAACUGGAGG
 CanCyrt2  AGAUGUUGGGUUAAGUCCCG CAACGAGCGCAACCCUCAUC CUUAGUUGCCAUCGGGUAAU GCCGGGAACUUUAAGGAAAC UGCUGGUGCUAAGCCAGAGG
 HolUndu3  AGAUAUUGGGUUAAGUCCCG CAACGAGCGCAACCCUUGUC CUUAUUUGCUAACAGGUAAU GCUGAGGACUAUAAGGAGAC UGCCGGUGAUAAAUCGGAGG
 Endos134  AGAUGUUGGGUUAAGUCCCG CAACGAGCGCAACCCUCAUU GUUAGUUGCCAUCAGGUUUG GCUGGGCACUCUAACAAAAC UGCCGAUGAUAAGUCGGAGG
 ZZZSin18  AGAUGUUGGGUUAAGUCCCG CAACGAGCGCAACCCUGAUC CUUAGUUACUAACAG-UUAG GCUGAGCAAACUAGGGAAAC UGCCAGCGAUAAGCUGGAGG
 ZZZB1396  AGAUGUUGGGUUAAGUCCCG CAACGAGCGCAACCCUCAUU GUUAGUUGCCAUCAGGUUUG GCUGGGCACUCUAACAAAAC UGCCGAUGAUAAGUCGGAGG
 EhrMuri5  AGAUGUUGGGUUAAGUCCCG CAACGAGCGCAACCCUCGUC CUUAGUUACCAACAGGUAAU GCUGGGCACUCUAAGGAAAC UGCCAGUGAUAAACUGGAGG
 UncC2038  AGAUGUUGGGUUAAGUCCCG CAACGAGCGCAACCCUCAUU GCUAGUUGCUACCAG-UUCG GCUGGGCACUCUAGCGAAAC UGCCGGUGACAAACCGGAGG
 OriTsu12  AGAUGUUGGGUUAAGUCCCG CAACGAGCGCAACCCUUAUU CUUAUUUGCCAGCGGGUAAU GCCGGGAACUAUAGGAAAAC UGCCGGUGCUAAGCCGGAGG
 HolAcumi  AGAUAUUGGGUUAAGUCCCG CAACGAGCGCAACCCUUGUC CUUAUUUGCUAACAGGUUAU GCUGAGGACUAUAAGGAGAC UGCCGGUGAUAAAUCGGAGG
 CulColle  AGAUAUUGGGUUAAGUCCCG CAACGAGCGCAACCCUUGUC CUUAUUUGCUAACAGGUUAU GCUGAGGACUAUAAGGAGAC UGCCGGUGAUAAAUCGGAGG
 RussHolo  AGAUAUUGGGUUAAGUCCCG CAACGAGCGCAACCCUUGUC CUUAUUUGCUAACAGGUCAU GCUGAGGACUAUAAGGAGAC UGCCGGUGAUAAAUCGGAGG
 PisHolos  AGAUAUUGGGUUAAGUCCCG CAACGAGCGCAACCCUUGUC CUUAUUUGCUAACAGGUCAU GCUGAGGACUAUAAGGAGAC UGCCGGUGAUAAAUCGGAGG
 TypStrai  AGAUAUUGGGUUAAGUCCCG CAACGAGCGCAACCCUUGUC CUUAUUUGCUAACAGGUUAU GCUGAGAACUAUAAGGAGAC UGCCGAUGAUAAAUCGGAGG
 HsgYyyyy  AGAUAUUGGGUUAAGUCCCG CAACGAGCGCAACCCUUGUC CUUAUUUGCUAACAGGUUAU GCUGAGGACUAUAAGGAGAC UGCCGGUGAUAAAUCGGAGG
 AusEndos  AGAUGUUGGGUUAAGUCCCG CAACGAGCGCAACCCCUAUC UUUAGUUGCCAUCAGGUUUG GCUGGGCACUCUAAAGAAAC UGCCGGUGAUAAACCGGAGG
 TriStrai  AGAUGUUGGGUUAAGUCCCG CAACGAGCGCAACCCUCAUU CUUAUUUGCCAGCGAGUAAU GUCGGGAACUAUAAGGAAAC UGCCGGUGAUAAACCGGAGG
 MegEndos  AGAUGUUGGGUUAAGUCCCG CAACGAGCGCAACCCUCAUC CUUAUUUGCCAGCGG-UUAG GCCGGGAACUAUAAGGAAAC UGCCGGUGAUAAGCCGGAGG
 UncBact5  AGAUGUUGGGUUAAGUCCCG CAACGAGCGCAACCCCUAUC UUCAGUUACCAUCAGGUUAU GCUGGGGACUCUGGAGAGAC UGCCGGUGAUAAGCCGGAGG
 CanParac  AGAUGUUGGGUUAAGUCCCG CAACGAGCGCAACCCUCAUU GUUAGUUGCUAACAGGUAUG GCUGAGCACUCUAACGAAAC UGCCGGUGACAAACCGGAGG
 AcaEndos  AGAUGUUGGGUUAAGUCCCG CAACGAGCGCAACCCUCAUC CUUAGUUACCAACAGGUUAU GCUGGGCACUCUAAGGAAAC UGCCGGUGAUAAGCCGGAGG
 HsprFrom  AGAUAUUGGGUUAAGUCCCG CAACGAGCGCAACCCUUGUC CUUAUUUGCUAACAGGUUAU GCUGAGGACUAUAAGGAGAC UGCCGGUGAUAAAUCGGAGG
 CanHepa5  AGAUGUUGGGUUAAGUCCCG CAACGAGCGCAACCCUCGUU CUUAGUUGCCAGCAG-UUCG GCUGGGGACUCUAAGAAAAC UGCCGGUGACAAGCCGGAGG
 CanFinn2  AGAUGUUGGGUUAAGUCCCG CAACGAGCGCAACCCUUGCC GUUAGUUGCCAUCAGGUUGG GCUGGGCACUUUAACGGAAC UGCCGGUGAUAAGCCGGAGG
 Helegans  AGAUAUUGGGUUAAGUCCCG CAACGAGCGCAACCCUUGUC CUUAUUUGCUAACAGGUAAU GCUGAGGACUAUAAGGAGAC UGCCGGUGAUAAAUCGGAGG

 CanParah  AAGGAGGGGAUGAUGUCAAG UCCUCAUGGCCCUUAUAGGC UGGGCUACACACGUGCUACA AUGGCGGUUACAAUGGGCUA CAAUGGGGCGACCCUGAGUU
 DevoLimi  AAGGUGGGGAUGACGUCAAG UCAUCAUGGCCCUUAUGGGC UGGGCUACACACGUGCUACA AUGGUGGUGACAGAGGGCAG CUAGACCGCGAGGUCAUGCU
 SpgRosea  AAGGUGGGGAUGACGUCAAG UCCUCAUGGCCCUUACGCGC UGGGCUACACACGUGCUACA AUGGCGGUGACAGUGGGCUG CUAACCAGCGAUGGUGAGCU
 NeoRis11  AAGGUGGGGACGACGUCAAG UCAUCAUGGCCCUUAUGGUA UGGGCUACACACGUACUACA AUGGCAACUACAAUGAGCAG CUACACCGUAAGGUGACGCC
 CdbMacr4  AAGGUGGGGAUGACGUCAAG UCCUCAUGGCCCUUAUGGGC UGGGCUACACACGUGCCACA AUGGCGGUGACAGAGAGGAG CAAAGGGGCGACCUGGAGCG
 CanCryp2  AAGGUGGGGACGAGGUCAAG UCAUCAUGGCCUUUAUGAGU UGGGCUACACGCGUGCUACA AUGGUAUCUACAGAGGGAAG CCAAGUGGCGACACGGAGCA
 HolObtus  AAGGAGAGGAUGACGUCAGG UCCUCAUGGCCCUUAUGGGC UGGGCUACACACGUGCUACA AUGGUGACGACAAAGGGAAG CGACGGGGAGACCCUGAGCG
 CdbCary3  AAGGUGGGGAUGACGUCAAG UCCUCAUGGCCCUUAUGGGC UGGGCUACACACGUGCUACA AUGGCGGUGACAGAGAGGAG CAAAGGGGCGACCUGGAGCG
 MgtspSp3  AAGGUGGGGAUGACGUCAAG UCCUCAUGGCCCUUACGGGC UGGGCUACACACGUGCUACA AUGGUGGUGACAGUGGGUCG CUAACUCGCGAGAGUAAGCU
 CanAnade  AAGGUGAGGAUGACGUCAAG UCAGCAUGGCCCUUACGACC UGGGCUACACACGUGUUACA AUGGUGGUGACAAUGAGCAG CAAAAGAGCGAUCUAGAGCU
 RosSp105  AAGGUGUGGAUGACGUCAAG UCCUCAUGGCCCUUACGGGU UGGGCUACACACGUGCUACA AUGGCAGUGACAAUGGGU-- -------------------U
 AgbTu249  AAGGUGGGGAUGACGUCAAG UCCUCAUGGCCCUUACGGGC UGGGCUACACACGUGCUACA AUGGUGGUGACAGUGGGCAG CGAGACAGCGAUGUCGAGCU
 CanLari2  AAGGUGGGGAUGAUGUCAAG UCAGCAUGGCCCUUAUGGUC UGGGCUACACACGUGUUACA AUGGUGGCUACAAUGAGAUG CAAAGAGGUGACUCGGAGCA
 HolCurvi  AAGGAGAGGAUGACGUCAGG UCCUCAUGGCCCUUAUGGGC UGGGCUACACACGUGCUACA AUGGUGACGACAAAAGGAUG CGACGGGGUGACCCUGAGCA
 RhzLe285  AAGGUGGGGAUGACGUCAAG UCCUCAUGGCCCUUACGGGC UGGGCUACACACGUGCUACA AUGGUGGUGACAGUGGGCAG CGAGCACGCGAGUGUGAGCU
 CanNucl2  AAGGUGGGGAUGACGUCAAG UCCUCAUGGCCCUUAUGGGC UGGGCUACACACGUGCUACA AUGGCGGUGACAGAGGGGAG CGAAAGGGUGACCUGGAGCC
 HolAcum2  AAGGAGAGGAUGACGUCAGG UCCUCAUGGCCCUUAUGGGC UGGGCUACACACGUGCUACA AUGGUGGCGACAAAAGGAAG CGACGGGGAGACCCUGAGCG
 EhrSpec5  AAGGUGAGGAUGAUGUCAAG UCAGCACGGCCCUUAUAAGG UGGGCUACACACGUGCUACA AUGGUAACUACAAUAGGUUG CAAGAUCGCAAGAUUGAGCU
 AnpMar58  AAGGUGGGGAUGAUGUCAAG UCAGCACGGCCCUUAUGGGG UGGGCUACACACGUGCUACA AUGGCGACUACAAUAGGUUG CAACGUCGCAAGGCUGAGCU
 Unc04xuz  AAGGUGGGGAUGAUGUCAAA UCCUCAUGCCCCUUAUGAGC UGGGCUACACAUGUGCUACA AUGGCGGCCACAAUGGGUUG CAAAGAGGUGACUCUGAGCC
 UncD2019  AAGGCGGGGAUGACGUCAAG UCCUCAUGGCCCUUAUGGGC UGGGCUACACACGUGCUACA AUGGCGGUGACAGAGGGAUG CAAAGGGGCGACCUGGAGCC
 RctSib13  AAGGUGGGGACGACGUCAAG UCAUCAUGGCCCUUACGGGU UGGGCUACACGCGUGCUACA AUGGUGUUUACAGAGGGAAG CAAGACGGCGACGUGGAGCA
 Unc04mdr  AAGGGGAGGAUGACGUCAAG UCUUCAUGGCCCUUAUAGGC UGGGCUACACAUGUGCUACA AUGGUGGCUACAAAAAGAUG CAAUGGGGCGACUCGGAGCU
 UncAl976  AAGGUGGGGAUGAUGUCAAG UCCUCAUGGCCCUUAUGGGC UGGGCUACACACGUGCUACA AUGGCGACGACAAUGAGAUG CAAAGGGGUGAUCCUUGGCC
 CanMidi2  AAGGUGGGGAUGACGUCAAG UCAGCAUGGCCCUUACGGCC UGGGCUACACACGUGUUACA AUGGUGGUGACAAAAAGAAG CAAUAGGGCGACCUGGAGCA
 WolEnd29  AAGGUGGGGAUGAUGUCAAG UCAUCAUGGCCCUUAUGGAG UGGGCUACACACGUGCUACA AUGGUGGCUACAAUGGGCUG CAAAGUCGCGAGGCCAAGCU
 CanCyrt2  AAGGUGGGGAUGACGUCAAG UCAACAUGGCCCUUAUGGCC UGGGCUACACACGUGUUACA AUGGCGAUUACAAUAGGAAG CGACGGGGUGACCCUGAGCA
 HolUndu3  AAGGAGAGGAUGACGUCAGG UCCUCAUGGCCCUUAUGGGC UGGGCUACACACGUGCUACA AUGGUGGCGACAAAGGGAAG CAACGGGGAGACCCUGAGCA
 Endos134  AAGGUGGGGAUGACGUCAAG UCCUCAUGGCCCUUAUGGGC CGGGCUACACACGUACUACA AUGGUGGUGACAACAGGAAG CGACGGGGCAACCCUGAGCG
 ZZZSin18  AAGGACUGGAUGAAGUCAAG UCAGCACGACCCUUAUGACC UGGGCUACACACGUGUUACA AUGGUAACUACAACGAGUUG CAAUUGGGCGACCUUAAGCU
 ZZZB1396  AAGGUGGGGAUGACGUCAAG UCCUCAUGGCCCUUAUGGGC CGGGCUACACACGUACUACA AUGGUGGUGACAACAGGAAG CGACGGGGCAACCCUGAGCG
 EhrMuri5  AAGGUGGGGAUGAUGUCAAG UCAGCACGGCCCUUAUAAGG UGGGCUACACACGUGCUACA AUGGCAACUACAAUAGGUCG CGAGACCGCAAGGUUUAGCU
 UncC2038  AAGGUGGGGAUGACGUCAAG UCCUCAUGGCCCUUAUGGGC UGGGCUACACACGUACUACA AUGGUGGUGACAAAAGGUUG CGAAGGGGUGACCCUGAGCU
 OriTsu12  AAGGUGGGGAUGAGGUCAAG UCAUCAUGGCCCUUAUGAGU UGGGCUACACGCGUGCUACA AUGGUACCUACAGAGUGAUG CGAUACGGUGACGUGGAGCU
 HolAcumi  AAGGAGAGGAUGACGUCAGG UCCUCAUGGCCCUUAUGGGC UGGGCUACACACGUGCUACA AUGGUGGCGACAAAAGGAAG CGACGGGGAGACCCUGAGCG
 CulColle  AAGGAGAGGAUGACGUCAGG UCCUCAUGGCCCUUAUGGGC UGGGCUACACACGUGCUACA AUGGUGACGACAAAAGGAUG CGACGGGGUGACCCUGAGCA
 RussHolo  AAGGAGAGGAUGACGUCAGG UCCUCAUGGCCCUUAUGGGC UGGGCUACACACGUGCUACA AUGGUGACGACAAAGGGAAG CGACGGGGAGACCCUGAGCG
 PisHolos  AAGGAGAGGAUGACGUCAGG UCCUCAUGGCCCUUAUGGGC UGGGCUACACACGUGCUACA AUGGUGACGACAAAGGGAAG CGACGGGGAGACCCUGAGCG
 TypStrai  AAGGAGAGGAUGACGUCAAG UCCUCAUGGCCUUUAUGGUC UGGGCUACACACGUGCUACA AUGGUGACUACAAAAGGAUG CGAUAGGGCGACCUUGAGCG
 HsgYyyyy  AAGGAGAGGAUGACGUCAGG UCCUCAUGGCCCUUAUGGGC UGGGCUACACACGUGCUACA AUGGUGACGACAAAAGGAUG CCACGGGGCGACCCUGAGCA
 AusEndos  AAGGUGGGGACGACGUCAAG UCCUCAUGGCCCUUAUGGGC UGGGCUACACACGUGCUACA AUGGCGGUGACAGAGGGCAG CGAAGGGGUAACCCGGAGCG
 TriStrai  AAGGUGGGGACGACGUCAAG UCAUCAUGGCCCUUAUGGGU UGGGCUACACGCGUGCUACA AUGGUAUCUACAGAGGGAAG CAAGACGGCGA.........
 MegEndos  AAGGUGGGGAUGAUGUCAAG UCAUCAUGGCCCUUACGGGU UGGGCUACACGCGUGCUACA AUGGUACUUACAGAGGGAAG CAAGACGGCGACGUGGAGCA
 UncBact5  AAGGCGGGGAUGACGUCAAG UCCUCAUGGCCCUUAUGGGC UGGGCUACACACGUGCUACA AUGGCGGUGACAAUGGGAUG CAAAGGGGCGACCUGGAGCC
 CanParac  AAGGUGGGGAUGACGUCAAG UCCUCAUGGCCCUUAUAGGC UGGGCUACACACGUACUACA AUGGUGGUGACAGUAGGUUG CGAAAGGGAAACCUGGAGCC
 AcaEndos  AAGGUGGGGAUGACGUCAAG UCAGCAUGGCCCUUACGGCC UGGGCUACACACGUGUUACA AUGGUGGUGACAAUUGGACG CAAUAGGGCGACCUGGAGCA
 HsprFrom  AAGGAGAGGAUGACGUCAGG UCCUCAUGGCCCUUAUGGGC UGGGCUACACACGUGCUACA AUGGUGACGACAAAAGGAUG CCACGGGGCGACCCUGAGCA
 CanHepa5  AAGGUGGGGAUGAUGUCAGG UCCUCAUGGCCCUUAUGGGC UGGGCUACACACGUGCUACA AUGGCGAUCACAAUGAGAAG CAAGGGGGUGACCCGGAGCC
 CanFinn2  AAGGUAGGGAUGACGUCAAG UCCUCAUGGCCCUUAUAGGC UGGGCUACACACGUACUACA AUGGCGGUGACAGAAGGGAG CGAAGGAGUGAUCUGGAGCG
 Helegans  AAGGAGAGGAUGACGUCAGG UCCUCAUGGCCCUUAUGGGC UGGGCUACACACGUGCUACA AUGGUGGCGACAAAGGGAAG CAACGGGGAGACCCUGAGCA

 CanParah  AAUCCUA-AAAAACCGUCUC AGUUCGGAUUGUUCUCUGCA ACUCGAGAACAUGAAGUUGG AAUCACUAGUAAUCGUGGAU AAGUAUGCCACGGUGAAUAC
 DevoLimi  AAUCCCA-AAAAGCCAUCUC AGUUCGGAUUGCACUCUGCA ACUCGGGUGCAUGAAGUUGG AAUCGCUAGUAAUCGCAGAU CAGCAUGCUGCGGUGAAUAC
 SpgRosea  AAUCCCC-AAAAGCCGUCUC AGUUCGGAUUGUUCUCUGCA ACUCGAGAGCAUGAAGGCGG AAUCGCUAGUAAUCGUGGAU CAGCAUGCCACGGUGAAUAC
 NeoRis11  AAUCUCUUAAAGGUUGUCUC AGUACGGAUUGCCUUCUGCA ACUCGAAGGCAUGAAGUUGG AAUCGCUAGUAAUCGCAGAU CAGCAUGCUGCGGUGAAUAC
 CdbMacr4  AAUCUUU-AAAAGCCGUCUC AGUUCGGAUUGCACUCUGCA ACUCGAGUGCAUGAAGUUGG AAUCGCUAGUAAUCGCGGAU CAGCAUGCCGCGGUGAAUAC
 CanCryp2  AAUCCCA-AAAAGAUAUCUC AGUUCGGAUUGCACUCUGCA ACUCGAGUGCAUGAAGUCGG AAUCGCUAGUAAUCGCGGAU CAGCAUGCCGCGGUGAAUAC
 HolObtus  AAUCCUA-AAACGUCAUCUC AGUUCGGAUUGUUCUCUGCA ACUCGAGAACAUGAAGUUGG AAUCGCUAGUAAUCGUGGAU CAGCACGCCACGGUGAAUAC
 CdbCary3  AAUCUUU-AAAAGCCGUCUC AGUUCGGAUUGCACUCUGCA ACUCGAGUGCAUGAAGUUGG AAUCGCUAGUAAUCGCGGAU CAGCAUGCCGCGGUGAAUAC
 MgtspSp3  AAUCUCU-AAAAGCCAUCUC AGUUCGGAUUGUUCUCUGCA ACUCGAGAGCAUGAAGUCGG AAUCGCUAGUAAUCGUGGAU CAGCAUGCCACGGUGAAUAC
 CanAnade  AAUCUUC-AAAAGCCAUCUC AGUUCGGAUUGCACCCUGCA ACUCGGGUGCAUGAAGUUGA AAUCGCUAGUAAUCGCAGAU CAGCAUGCUGCGGUGAAUAC
 RosSp105  AAUCCCA-AAAAACUGUCUC AGUUCGGAUUGGGGUCUGCA ACUCGACCCCAUGAAGUCGG AAUCGCUAGUAAUCGCGUAA CAGCAUGACGCGGUGAAUAC
 AgbTu249  AAUCUCC-AAAAGCCAUCUC AGUUCGGAUUGCACUCUGCA ACUCGAGUGCAUGAAGUUGG AAUCGCUAGUAAUCGCAGAU CAGCAUGCUGCGGUGAAUAC
 CanLari2  AACCUAU-AAAAGCCAUCCC AGUUCGGAUUGUACCCUGCA ACUCGGGUGCAUGAAGUUGG AAUCGCUAGUAAUCGCAGAU CAGCACGCUGCGGUGAAUAC
 HolCurvi  AAUCCCU-AAACGUCAUCUC AGUUCGGAUUGUUCUCUGCA ACUCGAGAACAUGAAGUUGG AAUCGCUAGUAAUCGUGGAU CAGCACGCCACGGUGAAUAC
 RhzLe285  AAUCUCC-AAAAGCCAUCUC AGUUCGGAUUGCACUCUGCA ACUCGAGUGCAUGAAGUUGG AAUCGCUAGUAAUCGCGGAU CAGCAUGCCGCGGUGAAUAC
 CanNucl2  AAUCCCUUAAAAGCCGUCUC AGUUCAGAUUGCACUCUGCA ACUCGAGUGCAUGAAGUUGG AAUCGCUAGUAAUCGCAGAU CAGCAUGCUGCGGUGAAUAC
 HolAcum2  AAUCCCU-AAACGUCAUCUC AGUUCGGAUUGUUCUCUGCA ACUCGAGAACAUGAAGUUGG AAUCGCUAGUAAUCGUGGAU CAGCACGCCACGGUGAAUAC
 EhrSpec5  AAUCCAU-AAAAGUUAUCUC AGUUCGGAUUGUUCUCUGUA ACUCGAGAGCAUGAAGCCGG AAUCGCUAGUAAUCGUGGAU CAGCAUGCCACGGUGAAUAC
 AnpMar58  AAUCCGU-AAAAGUCGUCUC AGUUCGGAUUGUCCUCUGUA ACUCGAGGGCAUGAAGUCGG AAUCGCUAGUAAUCGUGGAU CAGCAUGCCACGGUGAAUAC
 Unc04xuz  AAUCCCC-AAAAGCCGUCUC AGUUCGGAUUGUUCUCUGCA ACUCGAGAACAUGAAGUUGG AAUCGCUAGUAAUCGCUGAU CAGCACGCAGCGGUGAAUAC
 UncD2019  AAUCCCA-AAAAGCCGUCUC AGUUCGGAUUGUUCUCUGCA ACUCGAGAGCAUGAAGUUGG AAUCGCUAGUAAUCGCAGAU CAGCAUGCUGCGGUGAAUAC
 RctSib13  AAUCCCU-AAAAGACAUCUC AGUUCGGAUUGUUCUCUGCA ACUCGAGAGCAUGAAGUUGG AAUCGCUAGUAAUCGCGGAU CAGCAUGCCGCGGUGAAUAC
 Unc04mdr  AAUCUUU-AAAAGCCAUCUC AGUUCGGAUUGUUCUCUGCA ACUCGAGAACAUGAAGUUGG AAUCGCUAGUAAUCGUAGAU CAGAACGCUACGGUGAAUAC
 UncAl976  AAUCUCA-AAAAGUCGUCUC AGUUCGGAUUGUUCUCUGCA ACUCGAGAGCAUGAAGUUGG AAUCGCUAGUAAUCGCAGAU CAGCAUGCUGCGGUGAAUAC
 CanMidi2  GAUCUUAUAAAAGCUAUCUC AGUUCGGAUUGCACUCUGCA ACUCGGGUGCAUGAAGUCGG AAUCGCUAGUAAUCGCAGAU CAGCAUGCUGCGGUGAAUAC
 WolEnd29  AAUCCCUUAAAAGCCAUCUC AGUUCGGAUUGUACUCUGCA ACUCGAGUGCAUGAAGUUGG AAUCGCUAGUAAUCGUGGAU CAGCAUGCCACGGUGAAUAC
 CanCyrt2  GAUCCUC-AAAAAUCGCCUA AGUUCGGAUUGCACUCUGCA ACUCGGGUGCAUGAAGUUGG AAUCGCUAGUAAUCGCAGAU CAGCAUGCUGCGGUGAAUAC
 HolUndu3  AAUCCUA-AAACGUCAUCUC AGUUCGGAUUGUUCUCUGCA ACUCGAGAACAUGAAGUUGG AAUCGCUAGUAAUCGUGGAU CAGCACGCCACGGUGAAUAC
 Endos134  AAUCCCA-AAAAGCCAUCUC AGUUCGGAUUGUUCUCUGCA ACUCGAGAGCAUGAAGUCGG AAUCGCUAGUAAUCGCAGAU CAGCAUGCUGCGGUGAAUAC
 ZZZSin18  AAUCUCUUAAAAGUUAUCUC AGUUCGGAUUGCACCCUGAA ACUCGGGUGCAUGAAGUCGG AAUCGCUAGUAAUCGCGAAU CAGCAUGUCGCGGUGAAUAC
 ZZZB1396  AAUCCCA-AAAAGCCAUCUC AGUUCGGAUUGUUCUCUGCA ACUCGAGAGCAUGAAGUCGG AAUCGCUAGUAAUCGCAGAU CAGCAUGCUGCGGUGAAUAC
 EhrMuri5  AAUCCAU-AAAAGUUGUCUC AGUUCGGAUUGUUCUCUGCA ACUCGAGAGCAUGAAGUCGG AAUCGCUAGUAAUCGUGGAU CAUCAUGCCACGGUGAAUAC
 UncC2038  AAUCCCA-AAAAGCCAUCUC AGUUCGGAUUGUUCUCUGCA ACUCGAGAACAUGAAGUCGG AAUCGCUAGUAAUCGUAGAU CAGCAUGCUACGGUGAAUAC
 OriTsu12  AAUCAUU-AAAAGGUAUCUC AGUUCGGAUUGCACUCUGCA ACUCGAGUGCAUGAAGUCGG AAUCGCUAGUAAUCGCGGAU CAGCAUGCCGCGGUGAAUAC
 HolAcumi  AAUCCCU-AAACGUCAUCUC AGUUCGGAUUGUUCUCUGCA ACUCGAGAACAUGAAGUUGG AAUCGCUAGUAAUCGUGGAU CAGCACGCCACGGUGAAUAC
 CulColle  AAUCCCU-AAACGUCAUCUC AGUUCGGAUUGUUCUCUGCA ACUCGAGAACAUGAAGUUGG AAUCGCUAGUAAUCGUGGAU CAGCACGCCACGGUGAAUAC
 RussHolo  AAUCCUA-AAACGUCAUCUC AGUUCGGAUUGUUCUCUGCA ACUCGAGAACAUGAAGUUGG AAUCGCUAGUAAUCGUGGAU CAGCACGCCACGGUGAAUAC
 PisHolos  AAUCCUA-AAACGUCAUCUC AGUUCGGAUUGUUCUCUGCA ACUCGAGAACAUGAAGUUGG AAUCGCUAGUAAUCGUGGAU CAGCACGCCACGGUGAAUAC
 TypStrai  AAUCAGG-AAAAGUCAUCUC AGUUCGGAUUGUUCUCUGCA ACUCGGGAACAUGAAGUUGG AAUCGCUAGUAAUCGUGGAU CAGAAUGCCACGGUGAAUAC
 HsgYyyyy  AAACCCU-AAACGUCAUCUC AGUUCGGAUUGUUCUCUGCA ACUCGAGAACAUGAAGUUGG AAUCGCUAGUAAUCGUGGAU CAGCACGCCACGGUGAAUAC
 AusEndos  AAUCUCC-AAAAGCCGUCUC AGUUCGGAUUGCACUCUGCA ACUCGAGUGCAUGAAGUCGG AAUCGCUAGUAAUCGCGGAU CAGCAUGCCGCGGUGAAUAC
 TriStrai  .................... .................... .................... .................... ....................
 MegEndos  AAUCCCU-AAAAAGUAUCUC AGUUCGGAUUGCUCUCUGCA ACUCGAGAGCAUGAAGUCGG AAUCACUAGUAAUCGCAGAU CAGCAUGCUGCGGUGAAUAC
 UncBact5  AAUCCCA-AAAAGCCGUCUC AGUUCGGAUUGUUCUCUGCA ACUCGAGAGCAUGAAGUUGG AAUCGCUAGUAAUCGCAGAU CAGCAUGCUGCGGUGAAUAC
 CanParac  AAUCCUC-AAACACCAUCUC AGUUCAGAUUGUCCGCUGCA ACUCGCGGACAUGAAGUCGG AAUCGCUAGUAAUCGUAGAU CAGCAUGCUACGGUGAAUAC
 AcaEndos  AAUCCCU-AAAAGCCACCUC AGUUCGGAUUGUACCCUGCA ACUCGGGUACAUGAAGUCGG AAUCGCUAGUAAUCGCAGAU CAGCAUGCUGUGGUGAAUAC
 HsprFrom  AAACCCU-AAACGUCAUCUC AGUUCGGAUUGUUCUCUGCA ACUCGAGAACAUGAAGUUGG AAUCGCUAGUAAUCGUGGAU CAGCACGCCACGGUGAAUAC
 CanHepa5  AAUCUCU-AAAAAUCGUCUC AGUUCGGAUUGUUCUCUGCA ACUCGAGAGCAUGAAGUUGG AAUCGCUAGUAAUCGCAGAU CAGCAUGCUGCGGUGAAUAC
 CanFinn2  AAUCCUU-AAAAGCCGUCUC AGUUCGGAUUGUUCUCUGCA ACUCGAGAGCAUGAAGUCGG AAUCGCUAGUAAUCGUAGAU CAGCAUGCUACGGUGAAUAC
 Helegans  AAUCCUA-AAACGUCAUCUC AGUUCGGAUUGUUCUCUGCA ACUCGAGAACAUGAAGUUGG AAUCGCUAGUAAUCGUGGAU CAGCACGCCACGGUGAAUAC

 CanParah  GUAAACGGGCCUUGUACACA CCGCCCGUCAAGCCAUGGAA AUUGAUUUUGCCUUAA
 DevoLimi  GUUCCCGGGCCUUGUACACA CCGCCCGUCACACCAUGGGA GUUGGUUCUACCCGAA
 SpgRosea  GUUCCCAGGCCUUGUACACA CCGCCCGUCACACCAUGGGA GUUGGUUUCACCCGAA
 NeoRis11  GUUCUCGGGUCUUGUACACA CUGCCCGUCAGGCCAUGGGA GUUCAUCUUACUCGAA
 CdbMacr4  GUUCACGGGCCUUGUACACA CCGCCCGUCAUACCAUGGGA GUUGAUUCAACCUUAA
 CanCryp2  GUUCCCGGGCCUUGUACACA CUGCCCGUCAAGCCAUGGGA GUUAAUGUUACCUUAA
 HolObtus  GUUCACGGGCCUUGUACACA CCGCCCGUCAAGCCAUGGGA GUUGAUCUUACCUGAA
 CdbCary3  GUUCACGGGCCUUGUACACA CCGCCCGUCAUACCAUGGGA GUUGAUUCAACCUUAA
 MgtspSp3  GUUCCCGGGCCUUGUACACA CCGCCCGUCACACCAUGGGA GUUGGUUUUACCCGAA
 CanAnade  GUUCCCGGGUCUUGUACACA CUGCCCGUCAAGCCAUGGGA GUUGGUUUUGCCUUAA
 RosSp105  GUUCCCGGGCCUUGUACACA CCGCCCGUCACACCAUGGGA GUUGGUUCUACCCGAC
 AgbTu249  GUUCCCGGGCCUUGUACACA CCGCCCGUCACACCAUGGGA GUUGGUUUUACCCGAA
 CanLari2  GUUCCCGGGUCUUGUACACA CUGCCCGUCACGCCAUGGGA GUUGAUUUUACCUGAA
 HolCurvi  GUUCACGGGCCUUGUACACA CCGCCCGUCAAGCCAUGGGA GUUGGUCCCACCUGAA
 RhzLe285  GUUCCCGGGCCUUGUACACA CCGCCCGUCACACCAUGGGA GUUGGUUUUACCCGAA
 CanNucl2  GUUCUCGGGCCUUGUACACA CCGCCCGUCACGCCAUGGGA GUUUACUUCACCCGAA
 HolAcum2  GUUCACGGGCCUUGUACACA CCGCCCGUCAAGCCAUGGGA GUUGGUCCUACCUGAA
 EhrSpec5  GUUCUCGGGUCUUGUACACA CUGCCCGUCAUGCCCUGGAA AUUGGUUUAACUCGAA
 AnpMar58  GUUCUCGGGUCUUGUACACA CUGCCCGUCACGCCAUGGGA AUUGGCUUAACUCGAA
 Unc04xuz  GUUCACGGGUCUUGUACACA CCGCCCGUCAAGCCAUGGGA AUUGGUUUCACCUAAA
 UncD2019  GUUCACGGGCCUUGUACACA CCGCCCGUCACAUCAUGGGA GUUGGUUUUACCUUAA
 RctSib13  GUUCUCGGGCCUUGUACACA CUGCCCGUCACGCCAUGGGA GUUAGUUUUACCUGAA
 Unc04mdr  GUUCACGGGCCUUGUACACA CCGCCCGUCAAGCCAUGGGA GUUGGUUCUACCUGAA
 UncAl976  GUUCACGGGCCUUGUACACA CUGCCCGUCAAGCCAUGGAA GUUGUUCUUUCUUUAA
 CanMidi2  GUUCCCGGGUCUUGUACACA CUGCCCGUCACGCCAUGGGA GUCGGUUUUGCCUGAA
 WolEnd29  GUUCUCGGGUCUUGUACACA CUGCCCGUCACGCCAUGGGA AUUGGUUUCACUCGAA
 CanCyrt2  GUUCCCGGGUCUUGUACACA CUGCCCGUCACGCCAUGGGA GUUGGUUCUACCUUAA
 HolUndu3  GUUCACGGGCCUUGUACACA CCGCCCGUCAAGCCAUGGGA GUUGAUUCUACCUGAA
 Endos134  GUUCUCGGGCCUUGUACACA CCGCCCGUCACACCAUGGGA AUUGGUCUUACCUUAA
 ZZZSin18  GUUCUCGGGUCUUGUACACA CUGCCCGUCACGCCAUGGGA AUCGGAUUUACUUUAA
 ZZZB1396  GUUCUCGGGCCUUGUACACA CCGCCCGUCACACCAUGGGA GUUGGUUUUACCUUAA
 EhrMuri5  GUUCUCGGGUCUUGUACACA CUGCCCGUCACGCCAUGGGA AUUGGCUUAACUCGAA
 UncC2038  GUUCACGGGCCUUGUACACA CCGCCCGUCACACCAUGGGA GUUGGUUUUACCUUAA
 OriTsu12  GUUCUCGGGCCUUGUACACA CUGCCCGUCGCACCAUGGGA GUCAGUGGUACCUGAA
 HolAcumi  GUUCACGGGCCUUGUACACA CCGCCCGUCAAGCCAUGGGA GUUGGUCCUACCUGAA
 CulColle  GUUCACGGGCCUUGUACACA CCGCCCGUCAAGCCAUGGGA GUUGGUCCCACCUGAA
 RussHolo  GUUCACGGGCCUUGUACACA CCGCCCGUCAAGCCAUGGGA GUUGAUCUUACCUGAA
 PisHolos  GUUCACGGGCCUUGUACACA CCGCCCGUCAAGCCAUGGGA GUUGAUCUUACCUGAA
 TypStrai  GUUCACGGGCCUUGUACACA CCGCCCGUCAAGCCAUGGGA GUUGGUCUUACCUGAA
 HsgYyyyy  GUUCACGGGCCUUGUACACA CCGCCCGUCAAGCCAUGGGA GUUGGUCCUACCUGAA
 AusEndos  GUUCACGGGCCUUGUACACA CCGCCCGUCACACCAUGGGA GUUGAUUCAACCUUAA
 TriStrai  .................... .................... ................
 MegEndos  GUUCUCGGGCCUUGUACACA CUGCCCGUCACGCCAUGGGA GUUGGUUUUACCCGAA
 UncBact5  GUUCACGGGCCUUGUACACA CCGCCCGUCACACCAUGGGA GUUGGUUUUACCUUAA
 CanParac  GUUCUCGGGCCUUGUACACA CCGCCCGUCACACCAUGGGA GUUGGUUUUACCUUAA
 AcaEndos  GUUCUCGGGUCUUGUACACA CUGCCCGUCAAGCCAUGGGA GUUGGUCUUACCUUAA
 HsprFrom  GUUCACGGGCCUUGUACACA CCGCCCGUCAAGCCAUGGGA GUUGGUCCUACCUGAA
 CanHepa5  GUUCACGGGCCUUGUACACA CCGCCCGUCAAGCCAUGGAA GUUAUCUUUUCUUUAA
 CanFinn2  GUUCCCGGGUCUUGUACACA CUGCCCGUCACACCAUGGGA GUUGGUUUUACCUUAA
 Helegans  GUUCACGGGCCUUGUACACA CCGCCCGUCAAGCCAUGGGA GUUGAUUCUACCUGAA

;
  end;
